# Supplementary material for: Chemokines and lymphocyte homing in Sjögren’s syndrome
Source: Front Immunol. 2024 Apr 26;15:1345381. doi: 10.3389/fimmu.2024.1345381 (PMC11082322; doi:10.3389/fimmu.2024.1345381)
Supplement: Supplementary file 1 [file Table_1.xlsx]

## Sheet:  search strategy
Search number	Query	Sort By	Filters	Search Details	Results	Time
10	(("Chemokines"[Mesh]) OR ("Receptors, Lymphocyte Homing"[Mesh])) AND ("Sjogren's Syndrome"[Mesh])			("Chemokines"[MeSH Terms] OR "receptors, lymphocyte homing"[MeSH Terms]) AND "Sjogren's Syndrome"[MeSH Terms]	169	04:04:15
9	("Chemokines"[Mesh]) OR ("Receptors, Lymphocyte Homing"[Mesh])			"Chemokines"[MeSH Terms] OR "receptors, lymphocyte homing"[MeSH Terms]	100714	04:04:02
8	"Chemokines"[Mesh]	Most Recent		"Chemokines"[MeSH Terms]	81980	04:03:48
6	"Sjogren's Syndrome"[Mesh]	Most Recent		"Sjogren's Syndrome"[MeSH Terms]	14506	04:02:30
5	"Receptors, Lymphocyte Homing"[Mesh]	Most Recent		"receptors, lymphocyte homing"[MeSH Terms]	19463	04:01:34

## Sheet: All results-Summary (text)
PMID	Title	Authors	Citation	First Author	Journal/Book	Publication Year	Create Date	PMCID	NIHMS ID	DOI
35048789	Serum CCL28 as a biomarker for diagnosis and evaluation of Sjögren's syndrome	Yu X, Zhu F, Yu X, Wang J, Wu B, Li C.	Scand J Rheumatol. 2023 Mar;52(2):200-207. doi: 10.1080/03009742.2021.2001930. Epub 2022 Jan 20.	Yu X	Scand J Rheumatol	2023	2022-01-20			10.1080/03009742.2021.2001930
35616754	Elevated CXCL13 in primary Sjögren's syndrome and its correlation with disease activity: a systematic review and meta-analysis	Zhu T, Pan Z, Zhang N.	Clin Rheumatol. 2022 Sep;41(9):2791-2802. doi: 10.1007/s10067-022-06210-2. Epub 2022 May 26.	Zhu T	Clin Rheumatol	2022	2022-05-26			10.1007/s10067-022-06210-2
35059930	Chemokine tear levels in primary Sjögren's syndrome and their relationship with symptoms	Hernández-Molina G, Ruiz-Quintero N, Lima G, Hernández-Ramírez D, Llorente-Chávez A, Saavedra-González V, Jiménez-Soto R, Llorente L.	Int Ophthalmol. 2022 Aug;42(8):2355-2361. doi: 10.1007/s10792-022-02233-5. Epub 2022 Jan 21.	Hernández-Molina G	Int Ophthalmol	2022	2022-01-21			10.1007/s10792-022-02233-5
35720379	CCL5 Release by CCR9+ CD8 T Cells: A Potential Contributor to Immunopathology of Primary Sjögren's Syndrome	Hinrichs AC, Blokland SLM, Kruize AA, Lafeber FPJ, Leavis HL, van Roon JAG.	Front Immunol. 2022 Jun 1;13:887972. doi: 10.3389/fimmu.2022.887972. eCollection 2022.	Hinrichs AC	Front Immunol	2022	2022-06-20	PMC9198220		10.3389/fimmu.2022.887972
34919042	Serum CXCL13, BAFF, IL-21 and IL-22 levels are related to disease activity and lymphocyte profile in primary Sjögren's syndrome	Loureiro-Amigo J, Franco-Jarava C, Perurena-Prieto J, Palacio C, Martínez-Valle F, Soláns-Laqué R.	Clin Exp Rheumatol. 2021 Nov-Dec;39 Suppl 133(6):131-139. doi: 10.55563/clinexprheumatol/fp741f. Epub 2021 Dec 15.	Loureiro-Amigo J	Clin Exp Rheumatol	2021	2021-12-17			10.55563/clinexprheumatol/fp741f
33512494	A distinguishing profile of chemokines, cytokines and biomarkers in the saliva of children with Sjögren's syndrome	Gomez Hernandez MP, Starman EE, Davis AB, Withanage MHH, Zeng E, Lieberman SM, Brogden KA, Lanzel EA.	Rheumatology (Oxford). 2021 Oct 2;60(10):4765-4777. doi: 10.1093/rheumatology/keab098.	Gomez Hernandez MP	Rheumatology (Oxford)	2021	2021-01-29	PMC8487313		10.1093/rheumatology/keab098
34539657	IL-17 and CCR9(+)α4β7(-) Th17 Cells Promote Salivary Gland Inflammation, Dysfunction, and Cell Death in Sjögren's Syndrome	Hwang SH, Woo JS, Moon J, Yang S, Park JS, Lee J, Choi J, Lee KH, Kwok SK, Park SH, Cho ML.	Front Immunol. 2021 Sep 1;12:721453. doi: 10.3389/fimmu.2021.721453. eCollection 2021.	Hwang SH	Front Immunol	2021	2021-09-20	PMC8440850		10.3389/fimmu.2021.721453
34484201	Serum, but Not Saliva, CXCL13 Levels Associate With Infiltrating CXCL13+ Cells in the Minor Salivary Gland Lesions and Other Histologic Parameters in Patients With Sjögren's Syndrome	Chatzis L, Goules AV, Stergiou IE, Voulgarelis M, Tzioufas AG, Kapsogeorgou EK.	Front Immunol. 2021 Aug 17;12:705079. doi: 10.3389/fimmu.2021.705079. eCollection 2021.	Chatzis L	Front Immunol	2021	2021-09-06	PMC8416055		10.3389/fimmu.2021.705079
33605069	A Proinflammatory Cytokine Network Profile in Th1/Type 1 Effector B Cells Delineates a Common Group of Patients in Four Systemic Autoimmune Diseases	Simon Q, Grasseau A, Boudigou M, Le Pottier L, Bettachioli E, Cornec D, Rouvière B, Jamin C, Le Lann L; PRECISESADS Clinical Consortium; PRECISESADS Flow Cytometry Study Group; Borghi MO, Aguilar-Quesada R, Renaudineau Y, Alarcón-Riquelme ME, Pers JO, Hillion S.	Arthritis Rheumatol. 2021 Aug;73(8):1550-1561. doi: 10.1002/art.41697. Epub 2021 Jul 9.	Simon Q	Arthritis Rheumatol	2021	2021-02-19			10.1002/art.41697
32620868	CP-25 alleviates antigen-induced experimental Sjögren's syndrome in mice by inhibiting JAK1-STAT1/2-CXCL13 signaling and interfering with B-cell migration	Wu H, Chen X, Gu F, Zhang P, Xu S, Liu Q, Zhang Q, Wang X, Wang C, Körner H, Wei W.	Lab Invest. 2021 Aug;101(8):1084-1097. doi: 10.1038/s41374-020-0453-0. Epub 2020 Jul 3.	Wu H	Lab Invest	2021	2020-07-05			10.1038/s41374-020-0453-0
34386009	Transcriptome Analysis of CCR9+ T Helper Cells From Primary Sjögren's Syndrome Patients Identifies CCL5 as a Novel Effector Molecule	Hinrichs AC, Blokland SLM, Lopes AP, Wichers CGK, Kruize AA, Pandit A, Radstake TRDJ, van Roon JAG.	Front Immunol. 2021 Jul 27;12:702733. doi: 10.3389/fimmu.2021.702733. eCollection 2021.	Hinrichs AC	Front Immunol	2021	2021-08-13	PMC8354142		10.3389/fimmu.2021.702733
34367157	Integrated Bioinformatics and Validation Reveal Potential Biomarkers Associated With Progression of Primary Sjögren's Syndrome	Li N, Li L, Wu M, Li Y, Yang J, Wu Y, Xu H, Luo D, Gao Y, Fei X, Jiang L.	Front Immunol. 2021 Jul 23;12:697157. doi: 10.3389/fimmu.2021.697157. eCollection 2021.	Li N	Front Immunol	2021	2021-08-09	PMC8343000		10.3389/fimmu.2021.697157
33883324	SELL and IFI44 as potential biomarkers of Sjögren's syndrome and their correlation with immune cell infiltration	Xu H, Chen J, Wang Y, Wu Y, Liang Y.	Genes Genet Syst. 2021 Jul 14;96(2):71-80. doi: 10.1266/ggs.20-00053. Epub 2021 Apr 22.	Xu H	Genes Genet Syst	2021	2021-04-22			10.1266/ggs.20-00053
34281229	Upregulated Chemokine and Rho-GTPase Genes Define Immune Cell Emigration into Salivary Glands of Sjögren's Syndrome-Susceptible C57BL/6.NOD-Aec1Aec2 Mice	Peck AB, Nguyen CQ, Ambrus JL.	Int J Mol Sci. 2021 Jul 2;22(13):7176. doi: 10.3390/ijms22137176.	Peck AB	Int J Mol Sci	2021	2021-07-20	PMC8267620		10.3390/ijms22137176
33313931	Role of placental inflammatory mediators and growth factors in patients with rheumatic diseases with a focus on systemic sclerosis	Motta F, Codullo V, Ramoni V, Cesari S, Ferrario G, Fiandrino G, Beneventi F, Rampello S, Johnsson H, Montecucco C, Graham GJ.	Rheumatology (Oxford). 2021 Jul 1;60(7):3307-3316. doi: 10.1093/rheumatology/keaa782.	Motta F	Rheumatology (Oxford)	2021	2020-12-14	PMC8516508		10.1093/rheumatology/keaa782
34112769	A new molecular classification to drive precision treatment strategies in primary Sjögren's syndrome	Soret P, Le Dantec C, Desvaux E, Foulquier N, Chassagnol B, Hubert S, Jamin C, Barturen G, Desachy G, Devauchelle-Pensec V, Boudjeniba C, Cornec D, Saraux A, Jousse-Joulin S, Barbarroja N, Rodríguez-Pintó I, De Langhe E, Beretta L, Chizzolini C, Kovács L, Witte T; PRECISESADS Clinical Consortium; PRECISESADS Flow Cytometry Consortium; Bettacchioli E, Buttgereit A, Makowska Z, Lesche R, Borghi MO,…	Nat Commun. 2021 Jun 10;12(1):3523. doi: 10.1038/s41467-021-23472-7.	Soret P	Nat Commun	2021	2021-06-11	PMC8192578		10.1038/s41467-021-23472-7
34108972	TLR7 Signaling Drives the Development of Sjögren's Syndrome	Wang Y, Roussel-Queval A, Chasson L, Hanna Kazazian N, Marcadet L, Nezos A, Sieweke MH, Mavragani C, Alexopoulou L.	Front Immunol. 2021 May 24;12:676010. doi: 10.3389/fimmu.2021.676010. eCollection 2021.	Wang Y	Front Immunol	2021	2021-06-10	PMC8183380		10.3389/fimmu.2021.676010
33936039	Predicted Disease-Specific Immune Infiltration Patterns Decode the Potential Mechanisms of Long Non-Coding RNAs in Primary Sjogren's Syndrome	Cheng C, Zhou J, Chen R, Shibata Y, Tanaka R, Wang J, Zhang J.	Front Immunol. 2021 Apr 14;12:624614. doi: 10.3389/fimmu.2021.624614. eCollection 2021.	Cheng C	Front Immunol	2021	2021-05-03	PMC8079748		10.3389/fimmu.2021.624614
33767707	Activation of Toll-Like Receptor 7 Signaling Pathway in Primary Sjögren's Syndrome-Associated Thrombocytopenia	Zhang S, Qu J, Wang L, Li M, Xu D, Zhao Y, Zhang F, Zeng X.	Front Immunol. 2021 Mar 9;12:637659. doi: 10.3389/fimmu.2021.637659. eCollection 2021.	Zhang S	Front Immunol	2021	2021-03-26	PMC7986855		10.3389/fimmu.2021.637659
32546108	T follicular helper cell subsets: a potential key player in autoimmunity	Kurata I, Matsumoto I, Sumida T.	Immunol Med. 2021 Mar;44(1):1-9. doi: 10.1080/25785826.2020.1776079. Epub 2020 Jun 17.	Kurata I	Immunol Med	2021	2020-06-18			10.1080/25785826.2020.1776079
33669065	Chemokines Up-Regulated in Epithelial Cells Control Senescence-Associated T Cell Accumulation in Salivary Glands of Aged and Sjögren's Syndrome Model Mice	Kurosawa M, Shikama Y, Furukawa M, Arakaki R, Ishimaru N, Matsushita K.	Int J Mol Sci. 2021 Feb 25;22(5):2302. doi: 10.3390/ijms22052302.	Kurosawa M	Int J Mol Sci	2021	2021-03-06	PMC7956724		10.3390/ijms22052302
33671965	Early Covert Appearance of Marginal Zone B Cells in Salivary Glands of Sjögren's Syndrome-Susceptible Mice: Initiators of Subsequent Overt Clinical Disease	Peck AB, Nguyen CQ, Ambrus J.	Int J Mol Sci. 2021 Feb 15;22(4):1919. doi: 10.3390/ijms22041919.	Peck AB	Int J Mol Sci	2021	2021-03-06	PMC7919007		10.3390/ijms22041919
32772240	Inhibition of JAK-STAT Signaling by Baricitinib Reduces Interferon-γ-Induced CXCL10 Production in Human Salivary Gland Ductal Cells	Aota K, Yamanoi T, Kani K, Ono S, Momota Y, Azuma M.	Inflammation. 2021 Feb;44(1):206-216. doi: 10.1007/s10753-020-01322-w.	Aota K	Inflammation	2021	2020-08-11			10.1007/s10753-020-01322-w
33087256	Natural Killer Cell Transcript 4 promotes the development of Sjӧgren's syndrome via activation of Rap1 on B cells	Qu P, Wuest T, Min Y, Alevizos I, Young HA, Lin PC.	J Autoimmun. 2021 Jan;116:102559. doi: 10.1016/j.jaut.2020.102559. Epub 2020 Oct 19.	Qu P	J Autoimmun	2021	2020-10-22	PMC9264267	NIHMS1640969	10.1016/j.jaut.2020.102559
32401060	Rationale for and clinical development of anti-fractalkine antibody in rheumatic diseases	Muraoka S, Nishio J, Kuboi Y, Imai T, Nanki T.	Expert Opin Biol Ther. 2020 Nov;20(11):1309-1319. doi: 10.1080/14712598.2020.1764931. Epub 2020 May 13.	Muraoka S	Expert Opin Biol Ther	2020	2020-05-14			10.1080/14712598.2020.1764931
32870689	Immunoaffinity Targeted Mass Spectrometry Analysis of Human Plasma Samples Reveals an Imbalance of Active and Inactive CXCL10 in Primary Sjögren's Syndrome Disease Patients	Schmidt A, Farine H, Keller MP, Sebastian A, Kozera L, Welford RWD, Strasser DS.	J Proteome Res. 2020 Oct 2;19(10):4196-4209. doi: 10.1021/acs.jproteome.0c00494. Epub 2020 Sep 15.	Schmidt A	J Proteome Res	2020	2020-09-02			10.1021/acs.jproteome.0c00494
32044981	Vaginal dryness in primary Sjögren's syndrome: a histopathological case-control study	van Nimwegen JF, van der Tuuk K, Liefers SC, Verstappen GM, Visser A, Wijnsma RF, Vissink A, Hollema H, Mourits MJE, Bootsma H, Kroese FGM.	Rheumatology (Oxford). 2020 Oct 1;59(10):2806-2815. doi: 10.1093/rheumatology/keaa017.	van Nimwegen JF	Rheumatology (Oxford)	2020	2020-02-12	PMC7516088		10.1093/rheumatology/keaa017
32630417	Pulmonary Involvement in a Mouse Model of Sjögren's Syndrome Induced by STING Activation	Papinska J, Bagavant H, Gmyrek GB, Deshmukh US.	Int J Mol Sci. 2020 Jun 25;21(12):4512. doi: 10.3390/ijms21124512.	Papinska J	Int J Mol Sci	2020	2020-07-08	PMC7349948		10.3390/ijms21124512
31876388	Poly(ADP-Ribose) Polymerase Enhances Infiltration of Mononuclear Cells in Primary Sjögren's Syndrome Through Interferon-Induced Protein With Tetratricopeptide Repeats 1-Mediated Up-Regulation of CXCL10	Tian Q, Zhao H, Ling H, Sun L, Xiao C, Yin G, Wang X, Wu G, Yang C, Chen M, Jin S, Yang X, Wang J.	Arthritis Rheumatol. 2020 Jun;72(6):1003-1012. doi: 10.1002/art.41195. Epub 2020 May 2.	Tian Q	Arthritis Rheumatol	2020	2019-12-27			10.1002/art.41195
32366870	miR-744-5p contributes to ocular inflammation in patients with primary Sjogrens Syndrome	Pilson Q, Smith S, Jefferies CA, Ní Gabhann-Dromgoole J, Murphy CC.	Sci Rep. 2020 May 4;10(1):7484. doi: 10.1038/s41598-020-64422-5.	Pilson Q	Sci Rep	2020	2020-05-06	PMC7198540		10.1038/s41598-020-64422-5
32326657	A Multivalent ICAM-1 Binding Nanoparticle which Inhibits ICAM-1 and LFA-1 Interaction Represents a New Tool for the Investigation of Autoimmune-Mediated Dry Eye	Hsueh PY, Ju Y, Vega A, Edman MC, MacKay JA, Hamm-Alvarez SF.	Int J Mol Sci. 2020 Apr 15;21(8):2758. doi: 10.3390/ijms21082758.	Hsueh PY	Int J Mol Sci	2020	2020-04-25	PMC7216292		10.3390/ijms21082758
32047959	Serum CXCL13 levels are associated with lymphoma risk and lymphoma occurrence in primary Sjögren's syndrome	Traianos EY, Locke J, Lendrem D, Bowman S, Hargreaves B, Macrae V; UK primary Sjögren’s syndrome registry; Tarn JR, Ng WF.	Rheumatol Int. 2020 Apr;40(4):541-548. doi: 10.1007/s00296-020-04524-5. Epub 2020 Feb 11.	Traianos EY	Rheumatol Int	2020	2020-02-13	PMC7069897		10.1007/s00296-020-04524-5
31497844	Unique Sjögren's syndrome patient subsets defined by molecular features	James JA, Guthridge JM, Chen H, Lu R, Bourn RL, Bean K, Munroe ME, Smith M, Chakravarty E, Baer AN, Noaiseh G, Parke A, Boyle K, Keyes-Elstein L, Coca A, Utset T, Genovese MC, Pascual V, Utz PJ, Holers VM, Deane KD, Sivils KL, Aberle T, Wallace DJ, McNamara J, Franchimont N, St Clair EW.	Rheumatology (Oxford). 2020 Apr 1;59(4):860-868. doi: 10.1093/rheumatology/kez335.	James JA	Rheumatology (Oxford)	2020	2019-09-10	PMC7188221		10.1093/rheumatology/kez335
31733111	Decreased circulating CXCR3 + CCR9+T helper cells are associated with elevated levels of their ligands CXCL10 and CCL25 in the salivary gland of patients with Sjögren's syndrome to facilitate their concerted migration	Blokland SLM, Kislat A, Homey B, Smithson GM, Kruize AA, Radstake TRDJ, van Roon JAG.	Scand J Immunol. 2020 Mar;91(3):e12852. doi: 10.1111/sji.12852. Epub 2019 Dec 13.	Blokland SLM	Scand J Immunol	2020	2019-11-17	PMC7064901		10.1111/sji.12852
31486595	Evaluation of IL8 pathway on the ocular surface: new insights in patients with ocular mucous membrane pemphigoid	Bruscolini A, Lambiase A, Segatto M, La Cava M, Nebbioso M, Sacchetti M.	Acta Ophthalmol. 2020 Mar;98(2):e173-e177. doi: 10.1111/aos.14240. Epub 2019 Sep 5.	Bruscolini A	Acta Ophthalmol	2020	2019-09-06			10.1111/aos.14240
31996771	Cathepsin S activation contributes to elevated CX3CL1 (fractalkine) levels in tears of a Sjögren's syndrome murine model	Fu R, Guo H, Janga S, Choi M, Klinngam W, Edman MC, Hamm-Alvarez SF.	Sci Rep. 2020 Jan 29;10(1):1455. doi: 10.1038/s41598-020-58337-4.	Fu R	Sci Rep	2020	2020-01-31	PMC6989636		10.1038/s41598-020-58337-4
31993047	Activation of Myd88-Dependent TLRs Mediates Local and Systemic Inflammation in a Mouse Model of Primary Sjögren's Syndrome	Kiripolsky J, Romano RA, Kasperek EM, Yu G, Kramer JM.	Front Immunol. 2020 Jan 9;10:2963. doi: 10.3389/fimmu.2019.02963. eCollection 2019.	Kiripolsky J	Front Immunol	2020	2020-01-30	PMC6964703		10.3389/fimmu.2019.02963
31274159	CXCL13 as biomarker for histological involvement in Sjögren's syndrome	Colafrancesco S, Priori R, Smith CG, Minniti A, Iannizzotto V, Pipi E, Lucchesi D, Pontarini E, Nayar S, Campos J, Arienzo F, Fusconi M, Cerbelli B, Giordano C, Valesini G, Bombardieri M, Fisher BA, Barone F.	Rheumatology (Oxford). 2020 Jan 1;59(1):165-170. doi: 10.1093/rheumatology/kez255.	Colafrancesco S	Rheumatology (Oxford)	2020	2019-07-06			10.1093/rheumatology/kez255
31440939	MMP-9 Inhibition Suppresses Interferon-γ-Induced CXCL10 Production in Human Salivary Gland Ductal Cells	Aota K, Ono S, Yamanoi T, Kani K, Momota Y, Azuma M.	Inflammation. 2019 Dec;42(6):2148-2158. doi: 10.1007/s10753-019-01079-x.	Aota K	Inflammation	2019	2019-08-24			10.1007/s10753-019-01079-x
31696913	Sjögren syndrome and MIG	Ruffilli I.	Clin Ter. 2019 Nov-Dec;170(6):e478-e482. doi: 10.7417/CT.2019.2179.	Ruffilli I	Clin Ter	2019	2019-11-08			10.7417/CT.2019.2179
31152257	sICAM-1 as potential additional parameter in the discrimination of the Sjögren syndrome and non-autoimmune sicca syndrome: a pilot study	Zinkevičienė A, Dumalakienė I, Mieliauskaitė D, Vilienė R, Narkevičiūtė I, Girkontaitė I.	Clin Rheumatol. 2019 Oct;38(10):2803-2809. doi: 10.1007/s10067-019-04621-2. Epub 2019 May 31.	Zinkevičienė A	Clin Rheumatol	2019	2019-06-02			10.1007/s10067-019-04621-2
31068931	Elevated CCL19/CCR7 Expression During the Disease Process of Primary Sjögren's Syndrome	Liu Z, Li F, Pan A, Xue H, Jiang S, Zhu C, Jin M, Fang J, Zhu X, Brown MA, Wang X.	Front Immunol. 2019 Apr 24;10:795. doi: 10.3389/fimmu.2019.00795. eCollection 2019.	Liu Z	Front Immunol	2019	2019-05-10	PMC6491632		10.3389/fimmu.2019.00795
30270699	Increased B-cell activating factor, interleukin-6, and interleukin-8 in induced sputum from primary Sjögren's syndrome patients	Nilsson AM, Tufvesson E, Hesselstrand R, Olsson P, Wollmer P, Mandl T.	Scand J Rheumatol. 2019 Mar;48(2):149-156. doi: 10.1080/03009742.2018.1473488. Epub 2018 Sep 30.	Nilsson AM	Scand J Rheumatol	2019	2018-10-02			10.1080/03009742.2018.1473488
30035379	Tissue-Resident Memory CD8+ T Cells Acting as Mediators of Salivary Gland Damage in a Murine Model of Sjögren's Syndrome	Gao CY, Yao Y, Li L, Yang SH, Chu H, Tsuneyama K, Li XM, Gershwin ME, Lian ZX.	Arthritis Rheumatol. 2019 Jan;71(1):121-132. doi: 10.1002/art.40676. Epub 2018 Dec 4.	Gao CY	Arthritis Rheumatol	2019	2018-07-24			10.1002/art.40676
30513621	Reduced Corneal Innervation in the CD25 Null Model of Sjögren Syndrome	Stepp MA, Pal-Ghosh S, Tadvalkar G, Williams AR, Pflugfelder SC, de Paiva CS.	Int J Mol Sci. 2018 Nov 30;19(12):3821. doi: 10.3390/ijms19123821.	Stepp MA	Int J Mol Sci	2018	2018-12-06	PMC6320862		10.3390/ijms19123821
30467506	CCL22-Producing Resident Macrophages Enhance T Cell Response in Sjögren's Syndrome	Ushio A, Arakaki R, Otsuka K, Yamada A, Tsunematsu T, Kudo Y, Aota K, Azuma M, Ishimaru N.	Front Immunol. 2018 Nov 8;9:2594. doi: 10.3389/fimmu.2018.02594. eCollection 2018.	Ushio A	Front Immunol	2018	2018-11-24	PMC6236111		10.3389/fimmu.2018.02594
30481277	Sex Effects on Gene Expression in Lacrimal Glands of Mouse Models of Sjögren Syndrome	Tellefsen S, Morthen MK, Richards SM, Lieberman SM, Rahimi Darabad R, Kam WR, Sullivan DA.	Invest Ophthalmol Vis Sci. 2018 Nov 1;59(13):5599-5614. doi: 10.1167/iovs.18-25772.	Tellefsen S	Invest Ophthalmol Vis Sci	2018	2018-11-28	PMC6262646		10.1167/iovs.18-25772
30347820	Type I Interferon Signaling Is Required for Dacryoadenitis in the Nonobese Diabetic Mouse Model of Sjögren Syndrome	Chaly Y, Barr JY, Sullivan DA, Thomas HE, Brodnicki TC, Lieberman SM.	Int J Mol Sci. 2018 Oct 20;19(10):3259. doi: 10.3390/ijms19103259.	Chaly Y	Int J Mol Sci	2018	2018-10-24	PMC6214106		10.3390/ijms19103259
29604186	Clinical Efficacy and Safety of Baminercept, a Lymphotoxin β Receptor Fusion Protein, in Primary Sjögren's Syndrome: Results From a Phase II Randomized, Double-Blind, Placebo-Controlled Trial	St Clair EW, Baer AN, Wei C, Noaiseh G, Parke A, Coca A, Utset TO, Genovese MC, Wallace DJ, McNamara J, Boyle K, Keyes-Elstein L, Browning JL, Franchimont N, Smith K, Guthridge JM, Sanz I, James JA; Autoimmunity Centers of Excellence.	Arthritis Rheumatol. 2018 Sep;70(9):1470-1480. doi: 10.1002/art.40513. Epub 2018 Jul 18.	St Clair EW	Arthritis Rheumatol	2018	2018-04-01	PMC6115299	NIHMS954966	10.1002/art.40513
30067782	Dysregulation of NF-kB in glandular epithelial cells results in Sjögren's-like features	Wang X, Shaalan A, Liefers S, Coudenys J, Elewaut D, Proctor GB, Bootsma H, Kroese FGM, Pringle S.	PLoS One. 2018 Aug 1;13(8):e0200212. doi: 10.1371/journal.pone.0200212. eCollection 2018.	Wang X	PLoS One	2018	2018-08-02	PMC6070175		10.1371/journal.pone.0200212
29624878	Elastographic ultrasound: an additional image tool in Sjögren's syndrome	Kimura-Hayama E, Criales-Vera S, Azpeitia-Espinosa L, Pacheco-Molina C, Reyes E, Lima G, Hernandez-Ramirez D, Llorente L, Hernandez-Molina G.	Int J Rheum Dis. 2018 Jun;21(6):1293-1300. doi: 10.1111/1756-185X.13292. Epub 2018 Apr 6.	Kimura-Hayama E	Int J Rheum Dis	2018	2018-04-07			10.1111/1756-185X.13292
29453859	Diminished CXCR5 expression in peripheral blood of patients with Sjögren's syndrome may relate to both genotype and salivary gland homing	Aqrawi LA, Ivanchenko M, Björk A, Ramírez Sepúlveda JI, Imgenberg-Kreuz J, Kvarnström M, Haselmayer P, Jensen JL, Nordmark G, Chemin K, Skarstein K, Wahren-Herlenius M.	Clin Exp Immunol. 2018 Jun;192(3):259-270. doi: 10.1111/cei.13118. Epub 2018 Mar 24.	Aqrawi LA	Clin Exp Immunol	2018	2018-02-18	PMC5980494		10.1111/cei.13118
29655283	Transcription profiling of peripheral B cells in antibody-positive primary Sjögren's syndrome reveals upregulated expression of CX3CR1 and a type I and type II interferon signature	Imgenberg-Kreuz J, Sandling JK, Björk A, Nordlund J, Kvarnström M, Eloranta ML, Rönnblom L, Wahren-Herlenius M, Syvänen AC, Nordmark G.	Scand J Immunol. 2018 May;87(5):e12662. doi: 10.1111/sji.12662.	Imgenberg-Kreuz J	Scand J Immunol	2018	2018-04-15			10.1111/sji.12662
29541901	CXCL13 levels in serum but not in saliva are elevated in Asian Indian patients with primary Sjögren's syndrome	Mandal SK, Sandhya P, Kabeerdoss J, Ramya J, Mahasampath G, Danda D.	Rheumatol Int. 2018 May;38(5):831-836. doi: 10.1007/s00296-018-4006-4. Epub 2018 Mar 14.	Mandal SK	Rheumatol Int	2018	2018-03-16			10.1007/s00296-018-4006-4
28532820	Markedly high salivary and lacrimal CXCL17 levels in primary Sjögren's syndrome	Hernández-Ruiz M, Zlotnik A, Llorente L, Hernandez-Molina G.	Joint Bone Spine. 2018 May;85(3):379-380. doi: 10.1016/j.jbspin.2017.05.014. Epub 2017 May 19.	Hernández-Ruiz M	Joint Bone Spine	2018	2017-05-24			10.1016/j.jbspin.2017.05.014
28421993	Increased expression of interferon-λ in minor salivary glands of patients with primary Sjögren's syndrome and its synergic effect with interferon-α on salivary gland epithelial cells	Ha YJ, Choi YS, Kang EH, Chung JH, Cha S, Song YW, Lee YJ.	Clin Exp Rheumatol. 2018 May-Jun;36 Suppl 112(3):31-40. Epub 2017 Apr 18.	Ha YJ	Clin Exp Rheumatol	2018	2017-04-20
28804991	NF-κB2 Controls the Migratory Activity of Memory T Cells by Regulating Expression of CXCR4 in a Mouse Model of Sjögren's Syndrome	Kurosawa M, Arakaki R, Yamada A, Tsunematsu T, Kudo Y, Sprent J, Ishimaru N.	Arthritis Rheumatol. 2017 Nov;69(11):2193-2202. doi: 10.1002/art.40230. Epub 2017 Oct 17.	Kurosawa M	Arthritis Rheumatol	2017	2017-08-15			10.1002/art.40230
28622456	Increased CCL25 and T Helper Cells Expressing CCR9 in the Salivary Glands of Patients With Primary Sjögren's Syndrome: Potential New Axis in Lymphoid Neogenesis	Blokland SLM, Hillen MR, Kruize AA, Meller S, Homey B, Smithson GM, Radstake TRDJ, van Roon JAG.	Arthritis Rheumatol. 2017 Oct;69(10):2038-2051. doi: 10.1002/art.40182. Epub 2017 Aug 29.	Blokland SLM	Arthritis Rheumatol	2017	2017-06-17			10.1002/art.40182
28928382	Functional effects of proinflammatory factors present in Sjögren's syndrome salivary microenvironment in an in vitro model of human salivary gland	Arce-Franco M, Dominguez-Luis M, Pec MK, Martínez-Gimeno C, Miranda P, Alvarez de la Rosa D, Giraldez T, García-Verdugo JM, Machado JD, Díaz-González F.	Sci Rep. 2017 Sep 19;7(1):11897. doi: 10.1038/s41598-017-12282-x.	Arce-Franco M	Sci Rep	2017	2017-09-21	PMC5605687		10.1038/s41598-017-12282-x
28564491	Attenuation of Follicular Helper T Cell-Dependent B Cell Hyperactivity by Abatacept Treatment in Primary Sjögren's Syndrome	Verstappen GM, Meiners PM, Corneth OBJ, Visser A, Arends S, Abdulahad WH, Hendriks RW, Vissink A, Kroese FGM, Bootsma H.	Arthritis Rheumatol. 2017 Sep;69(9):1850-1861. doi: 10.1002/art.40165. Epub 2017 Aug 13.	Verstappen GM	Arthritis Rheumatol	2017	2017-06-01			10.1002/art.40165
28476436	Genetics of Sjögren's syndrome	Teos LY, Alevizos I.	Clin Immunol. 2017 Sep;182:41-47. doi: 10.1016/j.clim.2017.04.018. Epub 2017 May 3.	Teos LY	Clin Immunol	2017	2017-05-07	PMC5660941	NIHMS874052	10.1016/j.clim.2017.04.018
28421997	Laser microdissection coupled with RNA-seq reveal cell-type and disease-specific markers in the salivary gland of Sjögren's syndrome patients	Tandon M, Perez P, Burbelo PD, Calkins C, Alevizos I.	Clin Exp Rheumatol. 2017 Sep-Oct;35(5):777-785. Epub 2017 Apr 18.	Tandon M	Clin Exp Rheumatol	2017	2017-04-20
28501799	High maternal expression of SIGLEC1 on monocytes as a surrogate marker of a type I interferon signature is a risk factor for the development of autoimmune congenital heart block	Lisney AR, Szelinski F, Reiter K, Burmester GR, Rose T, Dörner T.	Ann Rheum Dis. 2017 Aug;76(8):1476-1480. doi: 10.1136/annrheumdis-2016-210927. Epub 2017 May 13.	Lisney AR	Ann Rheum Dis	2017	2017-05-15			10.1136/annrheumdis-2016-210927
28281461	Type I interferon signature may influence the effect of belimumab on immunoglobulin levels, including rheumatoid factor in Sjögren's syndrome	Quartuccio L, Mavragani CP, Nezos A, Gandolfo S, Tzioufas AG, De Vita S.	Clin Exp Rheumatol. 2017 Jul-Aug;35(4):719-720. Epub 2017 Mar 8.	Quartuccio L	Clin Exp Rheumatol	2017	2017-03-11
28067896	Pathogenic role of endogenous TNF-α in the development of Sjögren's-like sialadenitis and secretory dysfunction in non-obese diabetic mice	Zhou J, Kawai T, Yu Q.	Lab Invest. 2017 Apr;97(4):458-467. doi: 10.1038/labinvest.2016.141. Epub 2017 Jan 9.	Zhou J	Lab Invest	2017	2017-01-10	PMC5376226	NIHMS831616	10.1038/labinvest.2016.141
27782867	Predictive significance of CCL21 and CXCL13 levels in the minor salivary glands of patients with Sjögren's syndrome	Lee KE, Kang JH, Yim YR, Kim JE, Lee JW, Wen L, Park DJ, Kim TJ, Park YW, Yoon KC, Lee JS, Lee SS.	Clin Exp Rheumatol. 2017 Mar-Apr;35(2):234-240. Epub 2016 Oct 21.	Lee KE	Clin Exp Rheumatol	2017	2016-10-27
27358392	Lesional CD4+ IFN-γ+ cytotoxic T lymphocytes in IgG4-related dacryoadenitis and sialoadenitis	Maehara T, Mattoo H, Ohta M, Mahajan VS, Moriyama M, Yamauchi M, Drijvers J, Nakamura S, Stone JH, Pillai SS.	Ann Rheum Dis. 2017 Feb;76(2):377-385. doi: 10.1136/annrheumdis-2016-209139. Epub 2016 Jun 29.	Maehara T	Ann Rheum Dis	2017	2016-07-01	PMC5435236	NIHMS856667	10.1136/annrheumdis-2016-209139
27620619	High salivary soluble L-selectin and interleukin-7 levels in Asian Indian patients with primary Sjögren's syndrome	Kabeerdoss J, Sandhya P, Mandal SK, Gowri M, Danda D.	Clin Rheumatol. 2016 Dec;35(12):3063-3067. doi: 10.1007/s10067-016-3406-7. Epub 2016 Sep 12.	Kabeerdoss J	Clin Rheumatol	2016	2016-09-14			10.1007/s10067-016-3406-7
27749218	Serum calprotectin is a biomarker of carotid atherosclerosis in patients with primary Sjögren's syndrome	Balarini GM, Zandonade E, Tanure L, Ferreira GA, Sardenberg WM, Serrano ÉV, Dias CC, Navarro TP, Nordal HH, Mydel PM, Brun JG, Brokstad KA, Gerdts E, Jonsson R, Valim V.	Clin Exp Rheumatol. 2016 Nov-Dec;34(6):1006-1012. Epub 2016 Sep 8.	Balarini GM	Clin Exp Rheumatol	2016	2016-10-18
27562035	Serum CXCL4 increase in primary Sjögren's syndrome characterizes patients with microvascular involvement and reduced salivary gland infiltration and lymph node involvement	Vettori S, Irace R, Riccardi A, Iacono D, Pellecchia L, Vicedomini L, Valentini G.	Clin Rheumatol. 2016 Oct;35(10):2591-6. doi: 10.1007/s10067-016-3386-7. Epub 2016 Aug 26.	Vettori S	Clin Rheumatol	2016	2016-08-27			10.1007/s10067-016-3386-7
26706891	Association of plasmacytoid dendritic cells with B cell infiltration in minor salivary glands in patients with Sjögren's syndrome	Zhao J, Kubo S, Nakayamada S, Shimajiri S, Zhang X, Yamaoka K, Tanaka Y.	Mod Rheumatol. 2016 Sep;26(5):716-24. doi: 10.3109/14397595.2015.1129694. Epub 2016 Feb 17.	Zhao J	Mod Rheumatol	2016	2015-12-29			10.3109/14397595.2015.1129694
26826598	Early BAFF receptor blockade mitigates murine Sjögren's syndrome: Concomitant targeting of CXCL13 and the BAFF receptor prevents salivary hypofunction	Sharma A, Kiripolsky J, Klimatcheva E, Howell A, Fereidouni F, Levenson R, Rothstein TL, Kramer JM.	Clin Immunol. 2016 Mar;164:85-94. doi: 10.1016/j.clim.2016.01.015. Epub 2016 Jan 28.	Sharma A	Clin Immunol	2016	2016-01-31	PMC4780410	NIHMS760422	10.1016/j.clim.2016.01.015
26463157	Sjögren's syndrome associated dry eye in a mouse model is ameliorated by topical application of integrin α4 antagonist GW559090	Contreras-Ruiz L, Mir FA, Turpie B, Krauss AH, Masli S.	Exp Eye Res. 2016 Feb;143:1-8. doi: 10.1016/j.exer.2015.10.008. Epub 2015 Oct 14.	Contreras-Ruiz L	Exp Eye Res	2016	2015-10-15			10.1016/j.exer.2015.10.008
26456254	Clinical and Molecular Inflammatory Response in Sjögren Syndrome-Associated Dry Eye Patients Under Desiccating Stress	López-Miguel A, Tesón M, Martín-Montañez V, Enríquez-de-Salamanca A, Stern ME, González-García MJ, Calonge M.	Am J Ophthalmol. 2016 Jan;161:133-41.e1-2. doi: 10.1016/j.ajo.2015.09.039. Epub 2015 Oct 8.	López-Miguel A	Am J Ophthalmol	2016	2015-10-13			10.1016/j.ajo.2015.09.039
26359802	CXCL13 and CCL11 Serum Levels and Lymphoma and Disease Activity in Primary Sjögren's Syndrome	Nocturne G, Seror R, Fogel O, Belkhir R, Boudaoud S, Saraux A, Larroche C, Le Guern V, Gottenberg JE, Mariette X.	Arthritis Rheumatol. 2015 Dec;67(12):3226-33. doi: 10.1002/art.39315.	Nocturne G	Arthritis Rheumatol	2015	2015-09-12			10.1002/art.39315
26096224	Cholinergic anti-inflammatory pathway in the non-obese diabetic mouse model	Koopman FA, Vosters JL, Roescher N, Broekstra N, Tak PP, Vervoordeldonk MJ.	Oral Dis. 2015 Oct;21(7):858-65. doi: 10.1111/odi.12354. Epub 2015 Jul 19.	Koopman FA	Oral Dis	2015	2015-06-23			10.1111/odi.12354
25567740	Absence of salivary CCL28 in primary Sjögren's syndrome	Hernandez-Molina G, Burkhardt AM, Lima G, Zlotnik A, Betanzos JL, Bahena S, Llorente L.	Rheumatol Int. 2015 Aug;35(8):1431-4. doi: 10.1007/s00296-014-3210-0. Epub 2015 Jan 8.	Hernandez-Molina G	Rheumatol Int	2015	2015-01-09			10.1007/s00296-014-3210-0
25915936	Sjögren's Syndrome Antigen B Acts as an Endogenous Danger Molecule to Induce Interleukin-8 Gene Expression in Polymorphonuclear Neutrophils	Wu CH, Li KJ, Yu CL, Tsai CY, Hsieh SC.	PLoS One. 2015 Apr 27;10(4):e0125501. doi: 10.1371/journal.pone.0125501. eCollection 2015.	Wu CH	PLoS One	2015	2015-04-28	PMC4411107		10.1371/journal.pone.0125501
25545344	Direct infection of primary salivary gland epithelial cells by human T lymphotropic virus type I in patients with Sjögren's syndrome	Nakamura H, Takahashi Y, Yamamoto-Fukuda T, Horai Y, Nakashima Y, Arima K, Nakamura T, Koji T, Kawakami A.	Arthritis Rheumatol. 2015 Apr;67(4):1096-106. doi: 10.1002/art.39009.	Nakamura H	Arthritis Rheumatol	2015	2014-12-30			10.1002/art.39009
25557346	Potentially pathogenic immune cells and networks in apparently healthy lacrimal glands	Mircheff AK, Wang Y, Ding C, Warren DW, Schechter JE.	Ocul Surf. 2015 Jan;13(1):47-81. doi: 10.1016/j.jtos.2014.06.003. Epub 2014 Nov 6.	Mircheff AK	Ocul Surf	2015	2015-01-06	PMC4284438	NIHMS641198	10.1016/j.jtos.2014.06.003
25450336	Preferential M2 macrophages contribute to fibrosis in IgG4-related dacryoadenitis and sialoadenitis, so-called Mikulicz's disease	Furukawa S, Moriyama M, Tanaka A, Maehara T, Tsuboi H, Iizuka M, Hayashida JN, Ohta M, Saeki T, Notohara K, Sumida T, Nakamura S.	Clin Immunol. 2015 Jan;156(1):9-18. doi: 10.1016/j.clim.2014.10.008. Epub 2014 Oct 29.	Furukawa S	Clin Immunol	2015	2014-12-03			10.1016/j.clim.2014.10.008
25447050	Aromatase controls Sjögren syndrome-like lesions through monocyte chemotactic protein-1 in target organ and adipose tissue-associated macrophages	Iwasa A, Arakaki R, Honma N, Ushio A, Yamada A, Kondo T, Kurosawa E, Kujiraoka S, Tsunematsu T, Kudo Y, Tanaka E, Yoshimura N, Harada N, Hayashi Y, Ishimaru N.	Am J Pathol. 2015 Jan;185(1):151-61. doi: 10.1016/j.ajpath.2014.09.006. Epub 2014 Oct 31.	Iwasa A	Am J Pathol	2015	2014-12-03			10.1016/j.ajpath.2014.09.006
25386842	New insights into ADAMs regulation of the GRO-α/CXCR2 system: focus on Sjögren's syndrome	Sisto M, Lisi S.	Int Rev Immunol. 2015;34(6):486-99. doi: 10.3109/08830185.2014.975892. Epub 2014 Nov 11.	Sisto M	Int Rev Immunol	2015	2014-11-12			10.3109/08830185.2014.975892
25320221	Role of fractalkine in the pathogenesis of primary Sjögren syndrome: increased serum levels of fractalkine, its expression in labial salivary glands, and the association with clinical manifestations	Lee JH, Kwok SK, Jung SM, Lee J, Lee JS, Baek SY, Kim EK, Ju JH, Park SH, Kim HY.	J Rheumatol. 2014 Dec;41(12):2425-38. doi: 10.3899/jrheum.130892. Epub 2014 Oct 15.	Lee JH	J Rheumatol	2014	2014-10-17			10.3899/jrheum.130892
23606706	Genetic associations to germinal centre formation in primary Sjogren's syndrome	Reksten TR, Johnsen SJ, Jonsson MV, Omdal R, Brun JG, Theander E, Eriksson P, Wahren-Herlenius M, Jonsson R, Nordmark G.	Ann Rheum Dis. 2014 Jun;73(6):1253-8. doi: 10.1136/annrheumdis-2012-202500. Epub 2013 Apr 20.	Reksten TR	Ann Rheum Dis	2014	2013-04-23			10.1136/annrheumdis-2012-202500
24324211	CX3CL1 and CX3CR1 expression in tertiary lymphoid structures in salivary gland infiltrates: fractalkine contribution to lymphoid neogenesis in Sjogren's syndrome	Astorri E, Scrivo R, Bombardieri M, Picarelli G, Pecorella I, Porzia A, Valesini G, Priori R.	Rheumatology (Oxford). 2014 Apr;53(4):611-20. doi: 10.1093/rheumatology/ket401. Epub 2013 Dec 9.	Astorri E	Rheumatology (Oxford)	2014	2013-12-11			10.1093/rheumatology/ket401
25524206	Sjögren's syndrome and chemokines	Ruffilli I.	Clin Ter. 2014;165(6):e464-9. doi: 10.7417/CT.2014.1793.	Ruffilli I	Clin Ter	2014	2014-12-20			10.7417/CT.2014.1793
23904442	CXCL13 is elevated in Sjögren's syndrome in mice and humans and is implicated in disease pathogenesis	Kramer JM, Klimatcheva E, Rothstein TL.	J Leukoc Biol. 2013 Nov;94(5):1079-89. doi: 10.1189/jlb.0113036. Epub 2013 Jul 31.	Kramer JM	J Leukoc Biol	2013	2013-08-02	PMC3800060		10.1189/jlb.0113036
24286296	Efficacy and safety of rituximab treatment in early primary Sjögren's syndrome: a prospective, multi-center, follow-up study	Carubbi F, Cipriani P, Marrelli A, Benedetto P, Ruscitti P, Berardicurti O, Pantano I, Liakouli V, Alvaro S, Alunno A, Manzo A, Ciccia F, Gerli R, Triolo G, Giacomelli R.	Arthritis Res Ther. 2013 Oct 30;15(5):R172. doi: 10.1186/ar4359.	Carubbi F	Arthritis Res Ther	2013	2013-11-30	PMC3979092		10.1186/ar4359
24147035	Innate immune signaling induces interleukin-7 production from salivary gland cells and accelerates the development of primary Sjögren's syndrome in a mouse model	Jin JO, Shinohara Y, Yu Q.	PLoS One. 2013 Oct 17;8(10):e77605. doi: 10.1371/journal.pone.0077605. eCollection 2013.	Jin JO	PLoS One	2013	2013-10-23	PMC3798297		10.1371/journal.pone.0077605
23701206	Involvement of autoimmunity to REG, a regeneration factor, in patients with primary Sjögren's syndrome	Yoshimoto K, Fujimoto T, Itaya-Hironaka A, Miyaoka T, Sakuramoto-Tsuchida S, Yamauchi A, Takeda M, Kasai T, Nakagawara K, Nonomura A, Takasawa S.	Clin Exp Immunol. 2013 Oct;174(1):1-9. doi: 10.1111/cei.12142.	Yoshimoto K	Clin Exp Immunol	2013	2013-05-25	PMC3784207		10.1111/cei.12142
23803677	Hemophagocytic lymphohistiocytosis in a newborn infant born to a mother with Sjögren syndrome antibodies	Suzuki Y, Takahashi N, Yada Y, Koike Y, Matano M, Nishimura H, Kono Y.	J Perinatol. 2013 Jul;33(7):569-71. doi: 10.1038/jp.2012.147.	Suzuki Y	J Perinatol	2013	2013-06-28			10.1038/jp.2012.147
23389772	GRO-α/CXCR2 system and ADAM17 correlated expression in Sjögren's syndrome	Lisi S, Sisto M, Lofrumento DD, D'Amore M, De Lucro R, Ribatti D.	Inflammation. 2013 Jun;36(3):759-66. doi: 10.1007/s10753-013-9602-6.	Lisi S	Inflammation	2013	2013-02-08			10.1007/s10753-013-9602-6
23052840	A potential role of the GRO-α/CXCR2 system in Sjögren's syndrome: regulatory effects of pro-inflammatory cytokines	Lisi S, Sisto M, Lofrumento DD, D'Amore M, De Lucro R, Ribatti D.	Histochem Cell Biol. 2013 Feb;139(2):371-9. doi: 10.1007/s00418-012-1035-z. Epub 2012 Oct 5.	Lisi S	Histochem Cell Biol	2013	2012-10-12			10.1007/s00418-012-1035-z
23152546	CCX-CKR deficiency alters thymic stroma impairing thymocyte development and promoting autoimmunity	Bunting MD, Comerford I, Seach N, Hammett MV, Asquith DL, Körner H, Boyd RL, Nibbs RJ, McColl SR.	Blood. 2013 Jan 3;121(1):118-28. doi: 10.1182/blood-2012-06-434886. Epub 2012 Nov 14.	Bunting MD	Blood	2013	2012-11-16			10.1182/blood-2012-06-434886
22927248	Allogeneic mesenchymal stem cell treatment alleviates experimental and clinical Sjögren syndrome	Xu J, Wang D, Liu D, Fan Z, Zhang H, Liu O, Ding G, Gao R, Zhang C, Ding Y, Bromberg JS, Chen W, Sun L, Wang S.	Blood. 2012 Oct 11;120(15):3142-51. doi: 10.1182/blood-2011-11-391144. Epub 2012 Aug 27.	Xu J	Blood	2012	2012-08-29	PMC3471521		10.1182/blood-2011-11-391144
22488408	Brief report: first identification of H₄ histamine receptor in healthy salivary glands and in focal sialadenitis in Sjögren's syndrome	Stegaev V, Sillat T, Porola P, Hänninen A, Falus A, Mieliauskaite D, Buzás E, Rotar Z, Mackiewicz Z, Stark H, Chazot PL, Konttinen YT.	Arthritis Rheum. 2012 Aug;64(8):2663-8. doi: 10.1002/art.34484.	Stegaev V	Arthritis Rheum	2012	2012-04-11			10.1002/art.34484
22208654	Biologic therapies in primary Sjögren's syndrome	Bowman SJ.	Curr Pharm Biotechnol. 2012 Aug;13(10):1997-2008. doi: 10.2174/138920112802273263.	Bowman SJ	Curr Pharm Biotechnol	2012	2012-01-03			10.2174/138920112802273263
22208651	Ectopic lymphoid neogenesis and lymphoid chemokines in Sjogren's syndrome: at the interplay between chronic inflammation, autoimmunity and lymphomagenesis	Bombardieri M, Pitzalis C.	Curr Pharm Biotechnol. 2012 Aug;13(10):1989-96. doi: 10.2174/138920112802273209.	Bombardieri M	Curr Pharm Biotechnol	2012	2012-01-03			10.2174/138920112802273209
22670774	Cytokine/chemokine profiles contribute to understanding the pathogenesis and diagnosis of primary Sjögren's syndrome	Moriyama M, Hayashida JN, Toyoshima T, Ohyama Y, Shinozaki S, Tanaka A, Maehara T, Nakamura S.	Clin Exp Immunol. 2012 Jul;169(1):17-26. doi: 10.1111/j.1365-2249.2012.04587.x.	Moriyama M	Clin Exp Immunol	2012	2012-06-08	PMC3390469		10.1111/j.1365-2249.2012.04587.x
21815968	Activation of innate immunity accelerates sialoadenitis in a mouse model for Sjögren's syndrome-like disease	Nandula SR, Scindia YM, Dey P, Bagavant H, Deshmukh US.	Oral Dis. 2011 Nov;17(8):801-7. doi: 10.1111/j.1601-0825.2011.01839.x. Epub 2011 Aug 4.	Nandula SR	Oral Dis	2011	2011-08-06	PMC3192939	NIHMS311226	10.1111/j.1601-0825.2011.01839.x
21330342	Chemokine saliva levels in patients with primary Sjögren's syndrome, associated Sjögren's syndrome, pre-clinical Sjögren's syndrome and systemic autoimmune diseases	Hernández-Molina G, Michel-Peregrina M, Hernández-Ramírez DF, Sánchez-Guerrero J, Llorente L.	Rheumatology (Oxford). 2011 Jul;50(7):1288-92. doi: 10.1093/rheumatology/ker019. Epub 2011 Feb 17.	Hernández-Molina G	Rheumatology (Oxford)	2011	2011-02-19			10.1093/rheumatology/ker019
21557916	[The effect of secondary lymphoid tissue chemokine and its receptor on chemotaxis of peripheral blood lymphocytes in the patients with Sjögren's syndrome]	Wu CL, Zhang R, Liu HN, Zhao LJ, Xiao WG.	Xi Bao Yu Fen Zi Mian Yi Xue Za Zhi. 2011 May;27(5):548-50.	Wu CL	Xi Bao Yu Fen Zi Mian Yi Xue Za Zhi	2011	2011-05-12
21214903	Salivary glands of primary Sjögren's syndrome patients express factors vital for plasma cell survival	Szyszko EA, Brokstad KA, Oijordsbakken G, Jonsson MV, Jonsson R, Skarstein K.	Arthritis Res Ther. 2011 Jan 7;13(1):R2. doi: 10.1186/ar3220.	Szyszko EA	Arthritis Res Ther	2011	2011-01-11	PMC3241347		10.1186/ar3220
22044682	Lymphotoxin-beta receptor blockade reduces CXCL13 in lacrimal glands and improves corneal integrity in the NOD model of Sjögren's syndrome	Fava RA, Kennedy SM, Wood SG, Bolstad AI, Bienkowska J, Papandile A, Kelly JA, Mavragani CP, Gatumu M, Skarstein K, Browning JL.	Arthritis Res Ther. 2011;13(6):R182. doi: 10.1186/ar3507. Epub 2011 Nov 1.	Fava RA	Arthritis Res Ther	2011	2011-11-03	PMC3334628		10.1186/ar3507
21153342	LTBR-pathway in Sjogren's syndrome: CXCL13 levels and B-cell-enriched ectopic lymphoid aggregates in NOD mouse lacrimal glands are dependent on LTBR	Fava RA, Browning JL, Gatumu M, Skarstein K, Bolstad AI.	Adv Exp Med Biol. 2011;691:383-90. doi: 10.1007/978-1-4419-6612-4_39.	Fava RA	Adv Exp Med Biol	2011	2010-12-15			10.1007/978-1-4419-6612-4_39
20673622	Pro-inflammatory role of Anti-Ro/SSA autoantibodies through the activation of Furin-TACE-amphiregulin axis	Lisi S, Sisto M, Lofrumento DD, Cucci L, Frassanito MA, Mitolo V, D'Amore M.	J Autoimmun. 2010 Sep;35(2):160-70. doi: 10.1016/j.jaut.2010.06.020. Epub 2010 Jul 29.	Lisi S	J Autoimmun	2010	2010-08-03			10.1016/j.jaut.2010.06.020
20525739	Salivary chemokine levels in patients with primary Sjogren's syndrome	Lee YJ, Scofield RH, Hyon JY, Yun PY, Lee HJ, Lee EY, Lee EB, Song YW.	Rheumatology (Oxford). 2010 Sep;49(9):1747-52. doi: 10.1093/rheumatology/keq121. Epub 2010 Jun 4.	Lee YJ	Rheumatology (Oxford)	2010	2010-06-08	PMC2919196		10.1093/rheumatology/keq121
20463188	Regulation of disease susceptibility and mononuclear cell infiltration into the labial salivary glands of Sjögren's syndrome by monocyte chemotactic protein-1	Iwamoto N, Kawakami A, Arima K, Nakamura H, Kawashiri SY, Tamai M, Kita J, Okada A, Koga T, Kamachi M, Yamasaki S, Ichinose K, Ida H, Origuchi T, Eguchi K.	Rheumatology (Oxford). 2010 Aug;49(8):1472-8. doi: 10.1093/rheumatology/keq079. Epub 2010 May 12.	Iwamoto N	Rheumatology (Oxford)	2010	2010-05-14			10.1093/rheumatology/keq079
19906008	Emerging treatment strategies and potential therapeutic targets in primary Sjögren's syndrome	Becker H, Pavenstaedt H, Willeke P.	Inflamm Allergy Drug Targets. 2010 Mar;9(1):10-9. doi: 10.2174/187152810791292935.	Becker H	Inflamm Allergy Drug Targets	2010	2009-11-13			10.2174/187152810791292935
19741716	Association of copy number variation in the FCGR3B gene with risk of autoimmune diseases	Mamtani M, Anaya JM, He W, Ahuja SK.	Genes Immun. 2010 Mar;11(2):155-60. doi: 10.1038/gene.2009.71. Epub 2009 Sep 10.	Mamtani M	Genes Immun	2010	2009-09-11			10.1038/gene.2009.71
19850844	Expression of CXCL9, -10, -11, and CXCR3 in the tear film and ocular surface of patients with dry eye syndrome	Yoon KC, Park CS, You IC, Choi HJ, Lee KH, Im SK, Park HY, Pflugfelder SC.	Invest Ophthalmol Vis Sci. 2010 Feb;51(2):643-50. doi: 10.1167/iovs.09-3425. Epub 2009 Oct 22.	Yoon KC	Invest Ophthalmol Vis Sci	2010	2009-10-24	PMC3258976		10.1167/iovs.09-3425
19716548	Activation of the extrinsic apoptotic pathway by TNF-alpha in human salivary gland (HSG) cells in vitro, suggests a role for the TNF receptor (TNF-R) and intercellular adhesion molecule-1 (ICAM-1) in Sjögren's syndrome-associated autoimmune sialadenitis	Wang Y, Shnyra A, Africa C, Warholic C, McArthur C.	Arch Oral Biol. 2009 Nov;54(11):986-96. doi: 10.1016/j.archoralbio.2009.07.011. Epub 2009 Aug 28.	Wang Y	Arch Oral Biol	2009	2009-09-01			10.1016/j.archoralbio.2009.07.011
19407023	The role of fractalkine as an accelerating factor on the autoimmune exocrinopathy in mice	Tsubota K, Nishiyama T, Mishima K, Inoue H, Doi T, Hattori Y, Kodama T, Higuchi A, Hayashi Y, Saito I.	Invest Ophthalmol Vis Sci. 2009 Oct;50(10):4753-60. doi: 10.1167/iovs.08-2596. Epub 2009 Apr 30.	Tsubota K	Invest Ophthalmol Vis Sci	2009	2009-05-02			10.1167/iovs.08-2596
19458160	Low prevalence of ectopic germinal centre formation in patients with HTLV-I-associated Sjogren's syndrome	Nakamura H, Kawakami A, Hayashi T, Nakamura T, Iwamoto N, Yamasaki S, Ida H, Eguchi K.	Rheumatology (Oxford). 2009 Jul;48(7):854-5. doi: 10.1093/rheumatology/kep072. Epub 2009 May 20.	Nakamura H	Rheumatology (Oxford)	2009	2009-05-22			10.1093/rheumatology/kep072
19105984	CXCL10 and autoimmune diseases	Lee EY, Lee ZH, Song YW.	Autoimmun Rev. 2009 Mar;8(5):379-83. doi: 10.1016/j.autrev.2008.12.002. Epub 2008 Dec 25.	Lee EY	Autoimmun Rev	2009	2008-12-25			10.1016/j.autrev.2008.12.002
19222863	Blockade of lymphotoxin-beta receptor signaling reduces aspects of Sjögren's syndrome in salivary glands of non-obese diabetic mice	Gatumu MK, Skarstein K, Papandile A, Browning JL, Fava RA, Bolstad AI.	Arthritis Res Ther. 2009;11(1):R24. doi: 10.1186/ar2617. Epub 2009 Feb 18.	Gatumu MK	Arthritis Res Ther	2009	2009-02-19	PMC2688257		10.1186/ar2617
18668586	Inhibition of experimental Sjögren's syndrome through immunization with HSP60 and its peptide amino acids 437-460	Delaleu N, Madureira AC, Immervoll H, Jonsson R.	Arthritis Rheum. 2008 Aug;58(8):2318-28. doi: 10.1002/art.23656.	Delaleu N	Arthritis Rheum	2008	2008-08-01			10.1002/art.23656
18354239	CXCL13, CCL21, and CXCL12 expression in salivary glands of patients with Sjogren's syndrome and MALT lymphoma: association with reactive and malignant areas of lymphoid organization	Barone F, Bombardieri M, Rosado MM, Morgan PR, Challacombe SJ, De Vita S, Carsetti R, Spencer J, Valesini G, Pitzalis C.	J Immunol. 2008 Apr 1;180(7):5130-40. doi: 10.4049/jimmunol.180.7.5130.	Barone F	J Immunol	2008	2008-03-21			10.4049/jimmunol.180.7.5130
18710591	Altered fractalkine cleavage results in an organ-specific 17 kDa fractalkine fragment in salivary glands of NOD mice	Delaleu N, Jonsson R.	Arthritis Res Ther. 2008;10(4):114. doi: 10.1186/ar2458. Epub 2008 Jul 31.	Delaleu N	Arthritis Res Ther	2008	2008-08-20	PMC2575630		10.1186/ar2458
18565216	Altered fractalkine cleavage potentially promotes local inflammation in NOD salivary gland	Wildenberg ME, van Helden-Meeuwsen CG, Drexhage HA, Versnel MA.	Arthritis Res Ther. 2008;10(3):R69. doi: 10.1186/ar2441. Epub 2008 Jun 19.	Wildenberg ME	Arthritis Res Ther	2008	2008-06-21	PMC2483461		10.1186/ar2441
18289371	Biomarker profiles in serum and saliva of experimental Sjögren's syndrome: associations with specific autoimmune manifestations	Delaleu N, Immervoll H, Cornelius J, Jonsson R.	Arthritis Res Ther. 2008;10(1):R22. doi: 10.1186/ar2375. Epub 2008 Feb 20.	Delaleu N	Arthritis Res Ther	2008	2008-02-22	PMC2374466		10.1186/ar2375
18488390	[The evaluation of chosen cytokines in induction of ocular changes in Sjögren's syndrome of dry eye]	Zywalewska-Górna N, Mrugacz M, Bakunowicz-Lazarczyk A.	Klin Oczna. 2007;109(10-12):435-7.	Zywalewska-Górna N	Klin Oczna	2007	2008-05-21
17143328	Inducible bronchus-associated lymphoid tissue (iBALT) in patients with pulmonary complications of rheumatoid arthritis	Rangel-Moreno J, Hartson L, Navarro C, Gaxiola M, Selman M, Randall TD.	J Clin Invest. 2006 Dec;116(12):3183-94. doi: 10.1172/JCI28756.	Rangel-Moreno J	J Clin Invest	2006	2006-12-05	PMC1678820		10.1172/JCI28756
16918690	Role of dendritic cells in Sjögren's syndrome	Vogelsang P, Jonsson MV, Dalvin ST, Appel S.	Scand J Immunol. 2006 Sep;64(3):219-26. doi: 10.1111/j.1365-3083.2006.01811.x.	Vogelsang P	Scand J Immunol	2006	2006-08-22			10.1111/j.1365-3083.2006.01811.x
16932699	Mechanisms of Disease: primary Sjögren's syndrome and the type I interferon system	Nordmark G, Alm GV, Rönnblom L.	Nat Clin Pract Rheumatol. 2006 May;2(5):262-9. doi: 10.1038/ncprheum0173.	Nordmark G	Nat Clin Pract Rheumatol	2006	2006-08-26			10.1038/ncprheum0173
16143330	Pathological keratinisation in the conjunctival epithelium of Sjögren's syndrome	Hirai N, Kawasaki S, Tanioka H, Connon CJ, Yamasaki K, Yokoi N, Komuro A, Kinoshita S.	Exp Eye Res. 2006 Mar;82(3):371-8. doi: 10.1016/j.exer.2005.07.009. Epub 2005 Sep 6.	Hirai N	Exp Eye Res	2006	2005-09-07			10.1016/j.exer.2005.07.009
16456020	Epithelial CXCR3-B regulates chemokines bioavailability in normal, but not in Sjogren's syndrome, salivary glands	Sfriso P, Oliviero F, Calabrese F, Miorin M, Facco M, Contri A, Cabrelle A, Baesso I, Cozzi F, Andretta M, Cassatella MA, Fiocco U, Todesco S, Konttinen YT, Punzi L, Agostini C.	J Immunol. 2006 Feb 15;176(4):2581-9. doi: 10.4049/jimmunol.176.4.2581.	Sfriso P	J Immunol	2006	2006-02-04			10.4049/jimmunol.176.4.2581
16149456	[Interleukin-7, 8, 9, 10 (IL-7, 8, 9, 10)]	Ishida H, Dobashi H.	Nihon Rinsho. 2005 Aug;63 Suppl 8:75-8.	Ishida H	Nihon Rinsho	2005	2005-09-10
15952907	Gene therapeutics in Sjögren's syndrome	Bolstad AI, Jonsson R.	Expert Opin Biol Ther. 2005 Jun;5(6):763-72. doi: 10.1517/14712598.5.6.763.	Bolstad AI	Expert Opin Biol Ther	2005	2005-06-15			10.1517/14712598.5.6.763
15934082	Association of CXCL13 and CCL21 expression with the progressive organization of lymphoid-like structures in Sjögren's syndrome	Barone F, Bombardieri M, Manzo A, Blades MC, Morgan PR, Challacombe SJ, Valesini G, Pitzalis C.	Arthritis Rheum. 2005 Jun;52(6):1773-84. doi: 10.1002/art.21062.	Barone F	Arthritis Rheum	2005	2005-06-04			10.1002/art.21062
15744117	[Molecular mechanisms of salivary gland destruction in patients with Sjogren's syndrome. ]	Ogawa N, Shimoyama K, Kawanami T.	Nihon Rinsho Meneki Gakkai Kaishi. 2005 Feb;28(1):10-20. doi: 10.2177/jsci.28.10.	Ogawa N	Nihon Rinsho Meneki Gakkai Kaishi	2005	2005-03-04			10.2177/jsci.28.10
15308116	Expression of interferon-inducible T cell alpha chemoattractant (CXCL11) in the salivary glands of patients with Sjögren's syndrome	Ogawa N, Kawanami T, Shimoyama K, Ping L, Sugai S.	Clin Immunol. 2004 Sep;112(3):235-8. doi: 10.1016/j.clim.2004.03.008.	Ogawa N	Clin Immunol	2004	2004-08-17			10.1016/j.clim.2004.03.008
15111591	Prophylactic effect of IL-10 gene transfer on induced autoimmune dacryoadenitis	Zhu Z, Stevenson D, Schechter JE, Mircheff AK, Ritter T, Labree L, Trousdale MD.	Invest Ophthalmol Vis Sci. 2004 May;45(5):1375-81. doi: 10.1167/iovs.03-0755.	Zhu Z	Invest Ophthalmol Vis Sci	2004	2004-04-28			10.1167/iovs.03-0755
14691172	Chemokines in autoimmune lacrimal gland disease in MRL/MpJ mice	Akpek EK, Jabs DA, Gérard HC, Prendergast RA, Hudson AP, Lee B, Whittum-Hudson JA.	Invest Ophthalmol Vis Sci. 2004 Jan;45(1):185-90. doi: 10.1167/iovs.03-0812.	Akpek EK	Invest Ophthalmol Vis Sci	2004	2003-12-24			10.1167/iovs.03-0812
14650168	[Abnormal interferon-inducible protein-10 expression in the labial glands of patients with Sjogren's syndrome]	Zhou W, Dong Y, Zhao Y, Tang FL.	Zhongguo Yi Xue Ke Xue Yuan Xue Bao. 2003 Oct;25(5):603-7.	Zhou W	Zhongguo Yi Xue Ke Xue Yuan Xue Bao	2003	2003-12-03
12905497	Expression of the interferon-gamma-inducible 10-kd protein and CXC receptor 3 in the salivary gland lesions of patients with Sjögren's syndrome: comment on the article by Ogawa et al	Sfriso P, Calabrese F, Grava C, Agostini C, Punzi L, Oliviero F, Botsios C, Ostuni PA, Todesco S.	Arthritis Rheum. 2003 Aug;48(8):2390-1; author reply 2391-2. doi: 10.1002/art.11128.	Sfriso P	Arthritis Rheum	2003	2003-08-09			10.1002/art.11128
12823984	Up-regulated gene expression in the conjunctival epithelium of patients with Sjögren's syndrome	Kawasaki S, Kawamoto S, Yokoi N, Connon C, Minesaki Y, Kinoshita S, Okubo K.	Exp Eye Res. 2003 Jul;77(1):17-26. doi: 10.1016/s0014-4835(03)00087-3.	Kawasaki S	Exp Eye Res	2003	2003-06-26			10.1016/s0014-4835(03)00087-3
12812666	[Expression of chemokine in the labial glands of patients with Sjogren's syndrome]	Wang F, Wang ZG, Tang FL.	Zhonghua Yi Xue Za Zhi. 2003 Feb 10;83(3):220-3.	Wang F	Zhonghua Yi Xue Za Zhi	2003	2003-06-19
12384933	Involvement of the interferon-gamma-induced T cell-attracting chemokines, interferon-gamma-inducible 10-kd protein (CXCL10) and monokine induced by interferon-gamma (CXCL9), in the salivary gland lesions of patients with Sjögren's syndrome	Ogawa N, Ping L, Zhenjun L, Takada Y, Sugai S.	Arthritis Rheum. 2002 Oct;46(10):2730-41. doi: 10.1002/art.10577.	Ogawa N	Arthritis Rheum	2002	2002-10-18			10.1002/art.10577
12225387	Dendritic cells, chemokine receptors and autoimmune inflammatory diseases	Cravens PD, Lipsky PE.	Immunol Cell Biol. 2002 Oct;80(5):497-505. doi: 10.1046/j.1440-1711.2002.01118.x.	Cravens PD	Immunol Cell Biol	2002	2002-09-13			10.1046/j.1440-1711.2002.01118.x
12223516	Interferon-gamma stimulates the expression of galectin-9 in cultured human endothelial cells	Imaizumi T, Kumagai M, Sasaki N, Kurotaki H, Mori F, Seki M, Nishi N, Fujimoto K, Tanji K, Shibata T, Tamo W, Matsumiya T, Yoshida H, Cui XF, Takanashi S, Hanada K, Okumura K, Yagihashi S, Wakabayashi K, Nakamura T, Hirashima M, Satoh K.	J Leukoc Biol. 2002 Sep;72(3):486-91.	Imaizumi T	J Leukoc Biol	2002	2002-09-12
12027416	Pathogenesis of Sjögren's syndrome: characteristics of different mouse models for autoimmune exocrinopathy	van Blokland SC, Versnel MA.	Clin Immunol. 2002 May;103(2):111-24. doi: 10.1006/clim.2002.5189.	van Blokland SC	Clin Immunol	2002	2002-05-25			10.1006/clim.2002.5189
11967114	Expression of the B cell-attracting chemokine CXCL13 in the target organ and autoantibody production in ectopic lymphoid tissue in the chronic inflammatory disease Sjögren's syndrome	Salomonsson S, Larsson P, Tengnér P, Mellquist E, Hjelmström P, Wahren-Herlenius M.	Scand J Immunol. 2002 Apr;55(4):336-42. doi: 10.1046/j.1365-3083.2002.01058.x.	Salomonsson S	Scand J Immunol	2002	2002-04-23			10.1046/j.1365-3083.2002.01058.x
11716205	Inflammation and structural changes in the airways of patients with primary Sjögren's syndrome	Amin K, Lúdvíksdóttir D, Janson C, Nettelbladt O, Gudbjörnsson B, Valtysdóttir S, Björnsson E, Roomans GM, Boman G, Sevéus L, Venge P; BHR-Group. Bronchial hyper-responsiveness.	Respir Med. 2001 Nov;95(11):904-10. doi: 10.1053/rmed.2001.1174.	Amin K	Respir Med	2001	2001-11-22			10.1053/rmed.2001.1174
11710719	Ectopic expression of the B cell-attracting chemokine BCA-1 (CXCL13) on endothelial cells and within lymphoid follicles contributes to the establishment of germinal center-like structures in Sjögren's syndrome	Amft N, Curnow SJ, Scheel-Toellner D, Devadas A, Oates J, Crocker J, Hamburger J, Ainsworth J, Mathews J, Salmon M, Bowman SJ, Buckley CD.	Arthritis Rheum. 2001 Nov;44(11):2633-41. doi: 10.1002/1529-0131(200111)44:11<2633::aid-art443>3.0.co;2-9.	Amft N	Arthritis Rheum	2001	2001-11-17			10.1002/1529-0131(200111)44:11<2633::aid-art443>3.0.co;2-9
11485925	Lymphocyte migration to inflamed lacrimal glands is mediated by vascular cell adhesion molecule-1/alpha(4)beta(1) integrin, peripheral node addressin/l-selectin, and lymphocyte function-associated antigen-1 adhesion pathways	Mikulowska-Mennis A, Xu B, Berberian JM, Michie SA.	Am J Pathol. 2001 Aug;159(2):671-81. doi: 10.1016/s0002-9440(10)61738-5.	Mikulowska-Mennis A	Am J Pathol	2001	2001-08-04	PMC1850552		10.1016/s0002-9440(10)61738-5
11491495	Undifferentiated connective tissue disease with antibodies to Ro/SSa: clinical features and follow-up of 148 patients	Cavazzana I, Franceschini F, Belfiore N, Quinzanini M, Caporali R, Calzavara-Pinton P, Bettoni L, Brucato A, Cattaneo R, Montecucco C.	Clin Exp Rheumatol. 2001 Jul-Aug;19(4):403-9.	Cavazzana I	Clin Exp Rheumatol	2001	2001-08-09
11439149	Chemokines and cell trafficking in Sjögren's syndrome	Amft N, Bowman SJ.	Scand J Immunol. 2001 Jul-Aug;54(1-2):62-9. doi: 10.1046/j.1365-3083.2001.00970.x.	Amft N	Scand J Immunol	2001	2001-07-06			10.1046/j.1365-3083.2001.00970.x
11359451	Activation of epithelial and myoepithelial cells in the salivary glands of patients with Sjögren's syndrome: high expression of intercellular adhesion molecule-1 (ICAM.1) in biopsy specimens and cultured cells	Kapsogeorgou EK, Dimitriou ID, Abu-Helu RF, Moutsopoulos HM, Manoussakis MN.	Clin Exp Immunol. 2001 Apr;124(1):126-33. doi: 10.1046/j.1365-2249.2001.01500.x.	Kapsogeorgou EK	Clin Exp Immunol	2001	2001-05-22	PMC1906035		10.1046/j.1365-2249.2001.01500.x
11229473	"Lymphoid" chemokine messenger RNA expression by epithelial cells in the chronic inflammatory lesion of the salivary glands of Sjögren's syndrome patients: possible participation in lymphoid structure formation	Xanthou G, Polihronis M, Tzioufas AG, Paikos S, Sideras P, Moutsopoulos HM.	Arthritis Rheum. 2001 Feb;44(2):408-18. doi: 10.1002/1529-0131(200102)44:2<408::AID-ANR60>3.0.CO;2-0.	Xanthou G	Arthritis Rheum	2001	2001-03-07			10.1002/1529-0131(200102)44:2<408::AID-ANR60>3.0.CO;2-0
10852268	Serum levels of soluble CD44 in primary Sjögren's syndrome	Levesque MC, Mackin DA, Fleming JA, St Clair EW.	J Rheumatol. 2000 Jun;27(6):1444-9.	Levesque MC	J Rheumatol	2000	2000-06-14
10733478	Circulating concentrations of soluble L-selectin (CD62L) in patients with primary Sjögren's syndrome	García-Carrasco M, Pizcueta P, Cervera R, Ramos-Casals M, Sisó A, de La Red G, Ingelmo M, Font J, Engel P.	Ann Rheum Dis. 2000 Apr;59(4):297-9. doi: 10.1136/ard.59.4.297.	García-Carrasco M	Ann Rheum Dis	2000	2000-03-25	PMC1753108		10.1136/ard.59.4.297
9699544	Use of topical cyclosporin A in a primary Sjögren's syndrome mouse model	Tsubota K, Saito I, Ishimaru N, Hayashi Y.	Invest Ophthalmol Vis Sci. 1998 Aug;39(9):1551-9.	Tsubota K	Invest Ophthalmol Vis Sci	1998	1998-08-12
9714357	Chemokine expression and leucocyte infiltration in Sjögren's syndrome	Cuello C, Palladinetti P, Tedla N, Di Girolamo N, Lloyd AR, McCluskey PJ, Wakefield D.	Br J Rheumatol. 1998 Jul;37(7):779-83. doi: 10.1093/rheumatology/37.7.779.	Cuello C	Br J Rheumatol	1998	1998-08-26			10.1093/rheumatology/37.7.779
9363560	Augmented expression of CD44 splice variants in lymphoproliferative disorder of the lacrimal gland in Sjögren's syndrome	Hiraoka M, Saito I, Tsubota K, Sugai S, Miyasaka N.	Jpn J Ophthalmol. 1997 Sep-Oct;41(5):312-8. doi: 10.1016/s0021-5155(97)00072-5.	Hiraoka M	Jpn J Ophthalmol	1997	1997-11-18			10.1016/s0021-5155(97)00072-5
8674240	Expression of selectins (CD62 E,L,P) and cellular adhesion molecules in primary Sjögren's syndrome: questions to immunoregulation	Aziz KE, McCluskey PJ, Wakefield D.	Clin Immunol Immunopathol. 1996 Jul;80(1):55-66. doi: 10.1006/clin.1996.0094.	Aziz KE	Clin Immunol Immunopathol	1996	1996-07-01			10.1006/clin.1996.0094
9068010	Role of the ICAM-1/LFA-1 pathway during the development of autoimmune dacryoadenitis in an animal model for Sjögren's syndrome	Takahashi M, Mimura Y, Hayashi Y.	Pathobiology. 1996;64(5):269-74. doi: 10.1159/000164058.	Takahashi M	Pathobiology	1996	1996-01-01			10.1159/000164058
7586691	Prevention of adoptive transfer of murine Sjögren's syndrome into severe combined immunodeficient (SCID) mice by antibodies against intercellular adhesion molecule-1 (ICAM-1) and lymphocyte function-associated antigen-1 (LFA-1)	Hayashi Y, Haneji N, Yanagi K, Higashiyama H, Yagita H, Hamano H.	Clin Exp Immunol. 1995 Nov;102(2):360-7. doi: 10.1111/j.1365-2249.1995.tb03790.x.	Hayashi Y	Clin Exp Immunol	1995	1995-11-01	PMC1553424		10.1111/j.1365-2249.1995.tb03790.x
7481483	In vivo and in vitro expression of adhesion molecules by peripheral blood lymphocytes from patients with primary Sjogren's syndrome: culture-associated enhancement of LECAM-1 and CD44	Aziz KE, Wakefield D.	Rheumatol Int. 1995;15(2):69-74. doi: 10.1007/BF00262711.	Aziz KE	Rheumatol Int	1995	1995-01-01			10.1007/BF00262711
7481480	An immunohistochemical study of immunological phenomena in minor salivary glands in patients with Sjögren's syndrome	Caretto A, Ostuni PA, Chieco-Bianchi F, Pedini B, Spadaccino AC, Bagnasco M, Todesco S, Betterle C.	Rheumatol Int. 1995;15(2):51-5. doi: 10.1007/BF00262708.	Caretto A	Rheumatol Int	1995	1995-01-01			10.1007/BF00262708
7504438	Vascular cell adhesion molecule 1 and alpha 4 and beta 1 integrins in lymphocyte aggregates in Sjögren's syndrome and rheumatoid arthritis	Edwards JC, Wilkinson LS, Speight P, Isenberg DA.	Ann Rheum Dis. 1993 Nov;52(11):806-11. doi: 10.1136/ard.52.11.806.	Edwards JC	Ann Rheum Dis	1993	1993-11-01	PMC1005193		10.1136/ard.52.11.806
1360883	Accessory molecules expressed on the peripheral blood or synovial fluid T lymphocytes from patients with Sjögren's syndrome or rheumatoid arthritis	Ichikawa Y, Shimizu H, Yoshida M, Takaya M, Arimori S.	Clin Exp Rheumatol. 1992 Sep-Oct;10(5):447-54.	Ichikawa Y	Clin Exp Rheumatol	1992	1992-09-01
1348286	Expression of the CD54 (ICAM-1) and CD11a (LFA-1) adhesion molecules in oral mucosal inflammation	Verdickt GM, Savage NW, Dodd NM, Walsh LJ.	J Oral Pathol Med. 1992 Feb;21(2):65-9. doi: 10.1111/j.1600-0714.1992.tb00981.x.	Verdickt GM	J Oral Pathol Med	1992	1992-02-01			10.1111/j.1600-0714.1992.tb00981.x
1370620	Expression of cell-adhesion molecules in the salivary gland microenvironment of Sjögren's syndrome	St Clair EW, Angellilo JC, Singer KH.	Arthritis Rheum. 1992 Jan;35(1):62-6. doi: 10.1002/art.1780350110.	St Clair EW	Arthritis Rheum	1992	1992-01-01			10.1002/art.1780350110
1827160	T cell subpopulations in the labial minor salivary gland histopathologic lesion of Sjögren's syndrome	Skopouli FN, Fox PC, Galanopoulou V, Atkinson JC, Jaffe ES, Moutsopoulos HM.	J Rheumatol. 1991 Feb;18(2):210-4.	Skopouli FN	J Rheumatol	1991	1991-02-01
1982291	ICAM-1 and LFA-1 expressions in the lesional skin of annular erythema associated with Sjögren syndrome	Katayama I, Asai T, Nishiyama S, Nishioka K.	J Dermatol. 1990 Dec;17(12):719-23. doi: 10.1111/j.1346-8138.1990.tb03019.x.	Katayama I	J Dermatol	1990	1990-12-01			10.1111/j.1346-8138.1990.tb03019.x
2954201	Platelet involvement in salivary gland inflammation in patients with primary Sjögren's syndrome	Oxholm P, Winther K.	Rheumatol Int. 1987;7(1):29-33. doi: 10.1007/BF00267339.	Oxholm P	Rheumatol Int	1987	1987-01-01			10.1007/BF00267339
2937258	Platelet function in patients with primary Sjögren's syndrome	Oxholm P, Winther K, Manthorpe R.	Acta Med Scand. 1986;219(1):85-90. doi: 10.1111/j.0954-6820.1986.tb03280.x.	Oxholm P	Acta Med Scand	1986	1986-01-01			10.1111/j.0954-6820.1986.tb03280.x

## Sheet: All results-Abstract (text)
1. Nat Commun. 2021 Jun 10;12(1):3523. doi: 10.1038/s41467-021-23472-7.
A new molecular classification to drive precision treatment strategies in
primary Sjögren's syndrome.
Soret P(#)(1), Le Dantec C(#)(2), Desvaux E(1)(2), Foulquier N(2), Chassagnol
B(1), Hubert S(1), Jamin C(2)(3), Barturen G(4), Desachy G(1),
Devauchelle-Pensec V(2)(3), Boudjeniba C(1), Cornec D(2)(3), Saraux A(2)(3),
Jousse-Joulin S(2)(3), Barbarroja N(5), Rodríguez-Pintó I(6), De Langhe E(7),
Beretta L(8), Chizzolini C(9), Kovács L(10), Witte T(11); PRECISESADS Clinical
Consortium; PRECISESADS Flow Cytometry Consortium; Bettacchioli E(3), Buttgereit
A(12), Makowska Z(12), Lesche R(12), Borghi MO(13), Martin J(14),
Courtade-Gaiani S(1), Xuereb L(1), Guedj M(1), Moingeon P(1), Alarcón-Riquelme
ME(4), Laigle L(1), Pers JO(15)(16).
Collaborators: Beretta L, Vigone B, Pers JO, Saraux A, Devauchelle-Pensec V,
Cornec D, Jousse-Joulin S, Lauwerys B, Ducreux J, Maudoux AL, Vasconcelos C,
Tavares A, Neves E, Faria R, Brandão M, Campar A, Marinho A, Farinha F, Almeida
I, Gonzalez-Gay Mantecón MA, Blanco Alonso R, Corrales Martínez A, Cervera R,
Rodríguez-Pintó I, Espinosa G, Lories R, De Langhe E, Hunzelmann N, Belz D,
Witte T, Baerlecken N, Stummvoll G, Zauner M, Lehner M, Collantes E,
Ortega-Castro R, Aguirre-Zamorano MA, Escudero-Contreras A, Castro-Villegas MC,
Jiménez Gómez Y, Ortego N, Fernández Roldán MC, Raya E, Jiménez Moleón I, de
Ramon E, Díaz Quintero I, Meroni PL, Gerosa M, Schioppo T, Artusi C, Chizzolini
C, Zuber A, Wynar D, Kovács L, Balog A, Deák M, Bocskai M, Dulic S, Kádár G,
Hiepe F, Gerl V, Thiel S, Rodriguez Maresca M, López-Berrio A, Aguilar-Quesada
R, Navarro-Linares H, Ioannou Y, Chamberlain C, Marovac J, Alarcón Riquelme M,
Gomes Anjos T, Jamin C, Marañón C, Le Lann L, Simon Q, Rouvière B, Varela N,
Muchmore B, Dufour A, Alvarez M, Chizzolini C, Cremer J, De Langhe E, Barbarroja
N, Lopez-Pedrera C, Gerl V, Khodadadi L, Cheng Q, Buttgereit A, Makowska Z, De
Groof A, Ducreux J, Trombetta E, Li T, Alvarez-Errico D, Witte T, Kniesch K,
Azevedo N, Neves E, Rao S, Jouve PE, Pers JO.
Author information:
(1)Institut de Recherches Internationales Servier, Departments of Translational
Medicine and Immuno-Inflammatory Diseases Research and Development, Suresnes,
France.
(2)LBAI, UMR1227, Univ Brest, Inserm, Brest, France.
(3)CHU de Brest, Brest, France.
(4)Department of Medical Genomics, Center for Genomics and Oncological Research
(GENYO), Granada, Spain.
(5)Reina Sofia Hospital, Maimonides Institute for Research in Biomedicine of
Cordoba (IMIBIC), University of Cordoba, Cordoba, Spain.
(6)Hospital Clinic, Institut d'Investigacions Biomèdiques August Pi i Sunyer,
Barcelona, Catalonia, Spain.
(7)Skeletal Biology and Engineering Research Center, KU Leuven and Division of
Rheumatology, UZ Leuven, Belgium.
(8)Scleroderma Unit, Referral Center for Systemic Autoimmune Diseases,
Fondazione IRCCS Ca'Granda Ospedale Maggiore Policlinico di Milano, Milan,
Italy.
(9)Immunology & Allergy, University Hospital and School of Medicine, Geneva,
Switzerland.
(10)University of Szeged, Szeged, Hungary.
(11)Klinik für Immunologie und Rheumatologie, Medical University Hannover,
Hannover, Germany.
(12)Pharmaceuticals Division, Bayer Pharma Aktiengesellschaft, Berlin, Germany.
(13)Università degli studi di Milano, Milan, Italy.
(14)Institute of Parasitology and Biomedicine López-Neyra, Consejo Superior de
Investigaciones Científicas (IPBLN-CSIC), Granada, Spain.
(15)LBAI, UMR1227, Univ Brest, Inserm, Brest, France. pers@univ-brest.fr.
(16)CHU de Brest, Brest, France. pers@univ-brest.fr.
(#)Contributed equally
There is currently no approved treatment for primary Sjögren's syndrome, a
disease that primarily affects adult women. The difficulty in developing
effective therapies is -in part- because of the heterogeneity in the clinical
manifestation and pathophysiology of the disease. Finding common molecular
signatures among patient subgroups could improve our understanding of disease
etiology, and facilitate the development of targeted therapeutics. Here, we
report, in a cross-sectional cohort, a molecular classification scheme for
Sjögren's syndrome patients based on the multi-omic profiling of whole blood
samples from a European cohort of over 300 patients, and a similar number of age
and gender-matched healthy volunteers. Using transcriptomic, genomic,
epigenetic, cytokine expression and flow cytometry data, combined with clinical
parameters, we identify four groups of patients with distinct patterns of immune
dysregulation. The biomarkers we identify can be used by machine learning
classifiers to sort future patients into subgroups, allowing the re-evaluation
of response to treatments in clinical trials.
DOI: 10.1038/s41467-021-23472-7
PMCID: PMC8192578
PMID: 34112769 [Indexed for MEDLINE]
Conflict of interest statement: While engaged in the research project, R.L.,
F.M., and Z.M. were regular employees of Bayer A.G. At present, R.L. and Z.M.
are regular employees of Nuvisan ICB GmbH, a company providing contract research
services. P.S., S.H., S.C.G., L.X., M.G., P.M., and L.L. were regular employees
of Institut de Recherches Internationales Servier at the time of the research
project. B.C., C.B., and E.D. were phD students financed by Institut de
Recherches Internationales Servier when they contributed to the research
project. All other authors confirmed signing the ICMJE form for Disclosure of
Potential Conflicts of Interest and none of them have any conflict of interest
related to this work.
2. Autoimmun Rev. 2009 Mar;8(5):379-83. doi: 10.1016/j.autrev.2008.12.002. Epub
2008 Dec 25.
CXCL10 and autoimmune diseases.
Lee EY(1), Lee ZH, Song YW.
Author information:
(1)Division of Rheumatology, Department of Internal Medicine, Seoul National
University College of Medicine, Republic of Korea.
CXCL10 is a 10 kDa protein, which is categorized functionally as a
Th1-chemokine. It binds to the receptor CXCR3 and regulates immune responses
through the activation and recruitment of leukocytes, such as, T cells,
eosinophils, and monocytes. Recent reports have shown that serum and/or tissue
expressions of CXCL10 are increased in various autoimmune diseases like
rheumatoid arthritis (RA), systemic lupus rythematosus (SLE), Sjogren syndrome
(SS), systemic sclerosis (SSc), and idiopathic inflammatory myopathy (IIM).
Moreover, CXCL10 and CXCR3 may have important roles in leukocyte homing to
inflamed tissues and in the perpetuation of inflammation, and therefore, tissue
damage. Our recent study shows that CXCL10 also has a pathogenic role in bone
destruction via receptor activator of NF-kappaB ligand (RANKL) induction in
inflamed synovial tissue of RA. In addition to its chemotactic effect, CXCL10
may have pleiotropic functions. Further research on the function of this
chemokine and interactions between CXCL10 and other cytokines and chemokines may
provide therapeutic targets in various autoimmune diseases.
DOI: 10.1016/j.autrev.2008.12.002
PMID: 19105984 [Indexed for MEDLINE]
3. Front Immunol. 2021 Jul 23;12:697157. doi: 10.3389/fimmu.2021.697157.
eCollection 2021.
Integrated Bioinformatics and Validation Reveal Potential Biomarkers Associated
With Progression of Primary Sjögren's Syndrome.
Li N(1), Li L(2), Wu M(1), Li Y(1), Yang J(3), Wu Y(3), Xu H(2), Luo D(1), Gao
Y(1), Fei X(2), Jiang L(1).
Author information:
(1)Department of Stomatology, Ruijin Hospital, Shanghai Jiao Tong University
School of Medicine, College of Stomatology, Shanghai Jiao Tong University,
Shanghai, China.
(2)Department of Pathology, Ruijin Hospital, Shanghai Jiao Tong University
School of Medicine, Shanghai, China.
(3)Core Facility of Basic Medical Sciences, Shanghai Jiao Tong University School
of Medicine, Shanghai, China.
Erratum in
Front Immunol. 2021 Sep 29;12:759203.
BACKGROUND: Primary Sjögren's syndrome (pSS) is a chronic systemic autoimmune
disease of the exocrine glands characterized by specific pathological features.
Previous studies have pointed out that salivary glands from pSS patients express
a unique profile of cytokines, adhesion molecules, and chemokines compared to
those from healthy controls. However, there is limited evidence supporting the
utility of individual markers for different stages of pSS. This study aimed to
explore potential biomarkers associated with pSS disease progression and analyze
the associations between key genes and immune cells.
METHODS: We combined our own RNA sequencing data with pSS datasets from the NCBI
Gene Expression Omnibus (GEO) database to identify differentially expressed
genes (DEGs) via bioinformatics analysis. Salivary gland biopsies were collected
from 14 pSS patients, 6 non-pSS patients, and 6 controls. Histochemical staining
and transmission electron micrographs (TEM) were performed to macroscopically
and microscopically characterize morphological features of labial salivary
glands in different disease stages. Then, we performed quantitative PCR to
validate hub genes. Finally, we analyzed correlations between selected hub genes
and immune cells using the CIBERSORT algorithm.
RESULTS: We identified twenty-eight DEGs that were upregulated in pSS patients
compared to healthy controls. These were mainly involved in immune-related
pathways and infection-related pathways. According to the morphological features
of minor salivary glands, severe interlobular and periductal lymphocytic
infiltrates, acinar atrophy and collagen in the interstitium, nuclear shrinkage,
and microscopic organelle swelling were observed with pSS disease progression.
Hub genes based on above twenty-eight DEGs, including MS4A1, CD19, TCL1A, CCL19,
CXCL9, CD3G, and CD3D, were selected as potential biomarkers and verified by
RT-PCR. Expression of these genes was correlated with T follicular helper cells,
memory B cells and M1 macrophages.
CONCLUSION: Using transcriptome sequencing and bioinformatics analysis combined
with our clinical data, we identified seven key genes that have potential value
for evaluating pSS severity.
Copyright © 2021 Li, Li, Wu, Li, Yang, Wu, Xu, Luo, Gao, Fei and Jiang.
DOI: 10.3389/fimmu.2021.697157
PMCID: PMC8343000
PMID: 34367157 [Indexed for MEDLINE]
Conflict of interest statement: The authors declare that the research was
conducted in the absence of any commercial or financial relationships that could
be construed as a potential conflict of interest.
4. Clin Ter. 2014;165(6):e464-9. doi: 10.7417/CT.2014.1793.
Sjögren's syndrome and chemokines.
Ruffilli I(1).
Author information:
(1)Department of Translational Research and New Technologies in Medicine and
Surgery, University of Pisa, Pisa, Italy.
Interferon (IFN)-γ-induced protein 10 (IP-10) and its receptor, chemokine (C-X-C
motif) receptor (CXCR)3, appear to contribute to the pathogenesis of Sjögren's
syndrome (SS). The expression of IP-10 and CXCR3 is increased, in salivary
glands from SS patients, both in the ductal epithelium adjacent to lymphoid
infiltrates and in lymphocytes. IFN-γ induces the production of high levels of
IP-10 and monokine induced by IFN-γ (MIG) proteins from cultured SS salivary
epithelial cells. Under the influence of IFN-γ, IP-10 secreted by salivary
cells, recruits T helper (Th)1 lymphocytes that may be responsible for enhanced
IFN-γ, which in turn stimulates a further IP-10 secretion from epithelial cells
creating an amplification feedback loop and perpetuating the autoimmune process.
Determination of high level of IP-10 in tears and saliva is therefore a marker
of a Th1 orientated immune response. In experimental settings IP-10 antagonists
can ameliorate the progression of autoimmune sialadenitis, providing a new
therapeutic approach to SS. Further studies are needed to investigate whether
IP-10 is a novel therapeutic target in SS in humans.
DOI: 10.7417/CT.2014.1793
PMID: 25524206 [Indexed for MEDLINE]
5. Front Immunol. 2021 Sep 1;12:721453. doi: 10.3389/fimmu.2021.721453. eCollection
2021
IL-17 and CCR9(+)α4β7(-) Th17 Cells Promote Salivary Gland Inflammation,
Dysfunction, and Cell Death in Sjögren's Syndrome.
Hwang SH(1), Woo JS(1), Moon J(1), Yang S(1), Park JS(1), Lee J(1), Choi J(1),
Lee KH(1)(2), Kwok SK(1)(3), Park SH(1)(3), Cho ML(1)(4).
Author information:
(1)The Rheumatism Research Center, Catholic Research Institute of Medical
Science, College of Medicine, The Catholic University of Korea, Seoul, South
Korea.
(2)Department of Biomedicine & Health Sciences, College of Medicine, The
Catholic University of Korea, Seoul, South Korea.
(3)Divison of Rheumatology, Department of Internal Medicine, Seoul St. Mary's
Hospital, College of Medicine, The Catholic University of Korea, Seoul, South
Korea.
(4)Department of Medical Lifescience, College of Medicine, The Catholic
University of Korea, Seoul, South Korea.
Previous studies have evaluated the roles of T and B cells in the pathogenesis
of Sjögren's syndrome (SS); however, their relationships with age-dependent and
metabolic abnormalities remain unclear. We examined the impacts of changes
associated with aging or metabolic abnormalities on populations of T and B cells
and SS disease severity. We detected increased populations of IL-17-producing T
and B cells, which regulate inflammation, in the salivary glands of NOD/ShiLtJ
mice. Inflammation-induced human submandibular gland cell death, determined
based on p-MLKL and RIPK3 expression levels, was significantly increased by
IL-17 treatment. Among IL-17-expressing cells in the salivary gland, peripheral
blood, and spleen, the α4β7 (gut-homing integrin)-negative population was
significantly increased in aged NOD/ShiLtJ mice. The α4β7-positive population
markedly increased in the intestines of aged NOD/ShiLtJ mice following retinoic
acid (RA) treatment. A significant increase in α4β7-negative IL-17-expressing
cells in salivary glands may be involved in the onset and progression of SS.
These results suggest the potential therapeutic utility of RA in SS treatment.
Copyright © 2021 Hwang, Woo, Moon, Yang, Park, Lee, Choi, Lee, Kwok, Park and
Cho.
DOI: 10.3389/fimmu.2021.721453
PMCID: PMC8440850
PMID: 34539657 [Indexed for MEDLINE]
Conflict of interest statement: The authors declare that the research was
conducted in the absence of any commercial or financial relationships that could
be construed as a potential conflict of interest.
6. Front Immunol. 2021 Mar 9;12:637659. doi: 10.3389/fimmu.2021.637659. eCollection
2021
Activation of Toll-Like Receptor 7 Signaling Pathway in Primary Sjögren's
Syndrome-Associated Thrombocytopenia.
Zhang S(1)(2)(3)(4), Qu J(1)(2)(3)(4), Wang L(1)(2)(3)(4), Li M(1)(2)(3)(4), Xu
D(1)(2)(3)(4), Zhao Y(1)(2)(3)(4), Zhang F(1)(2)(3)(4), Zeng X(1)(2)(3)(4).
Author information:
(1)Department of Rheumatology and Clinical Immunology, Peking Union Medical
College Hospital, Chinese Academy of Medical Sciences & Peking Union Medical
College, Beijing, China.
(2)State Key Laboratory of Complex Severe and Rare Diseases, Peking Union
Medical College Hospital, Chinese Academy of Medical Sciences & Peking Union
Medical College, Beijing, China.
(3)National Clinical Research Center for Dermatologic and Immunologic Diseases
(NCRC-DID), Ministry of Science & Technology, Beijing, China.
(4)Key Laboratory of Rheumatology and Clinical Immunology, Ministry of
Education, Beijing, China.
Objectives: To identify the importance of the Toll-like receptor (TLR) pathway
using B cell high-throughput sequencing and to explore the participation of the
TLR7 signaling pathway in primary Sjogren's syndrome (pSS)-associated
thrombocytopenia in patient and mouse models. Methods: High-throughput gene
sequencing and bioinformatic analyses were performed for 9 patients: 3 patients
with pSS and normal platelet counts, 3 patients with pSS-associated
thrombocytopenia, and 3 healthy controls. Twenty-four patients with pSS were
recruited for validation. Twenty-four non-obese diabetic (NOD) mice were divided
into the TLR7 pathway inhibition (CA-4948), activation (Resiquimod), and control
groups. Serum, peripheral blood, bone marrow, and submandibular glands were
collected for thrombocytopenia and TLR7 pathway analysis. Results: Seven hub
genes enriched in the TLR pathway were identified. Compared to that in control
patients, the expression of interleukin (IL)-8 and TLR7 pathway molecules in
B-cells was higher in patients with pSS-associated thrombocytopenia. Platelet
counts exhibited a negative correlation with serum IL-1β and IL-8 levels. In NOD
mice, CA-4948/Resiquimod treatment induced the downregulation/upregulation of
the TLR7 pathway, leading to consistent elevation/reduction of platelet counts.
Megakaryocyte counts in the bone marrow showed an increasing trend in the
Resiquimod group, with more naked nuclei. The levels of IL-1β and IL-8 in the
serum and submandibular gland tissue increased in the Resiquimod group compared
with that in CA-4948 and control groups. Conclusion: pSS-associated
thrombocytopenia may be a subset of the systemic inflammatory state as the TLR7
signaling pathway was upregulated in B cells of patients with pSS-associated
thrombocytopenia, and activation of the TLR7 pathway led to a thrombocytopenia
phenotype in NOD mice.
Copyright © 2021 Zhang, Qu, Wang, Li, Xu, Zhao, Zhang and Zeng.
DOI: 10.3389/fimmu.2021.637659
PMCID: PMC7986855
PMID: 33767707 [Indexed for MEDLINE]
Conflict of interest statement: The authors declare that the research was
conducted in the absence of any commercial or financial relationships that could
be construed as a potential conflict of interest.
7. Clin Ter. 2019 Nov-Dec;170(6):e478-e482. doi: 10.7417/CT.2019.2179.
Sjögren syndrome and MIG.
Ruffilli I(1).
Author information:
(1)Department of Clinical and Experimental Medicine, University of Pisa, Pisa,
Italy.
In the ductal epithelium adjacent to lymphoid infiltrates and in lymphocytes of
salivary glands in patients with Sjögren syndrome (SS), there is an increased
expression of monokine induced by interferon (IFN)-γ(MIG) and chemokine (C-X-C
motif) receptor 3 (CXCR)3, which therefore seems to participate in the SS
pathogenesis. Cultured SS salivary epithelial cells treated with IFN-γ release
high levels of IFN-γ-inducible protein 10 (IP-10) and MIG. MIG secreted by
salivary epithelial cells (under IFN-γ influence), recruits Type-1 helper (Th1)
lymphocytes that create an amplification feedback loop, and perpetuates the
autoimmune process, through an enhanced IFN-γ induction, that in turn stimulates
an additional MIG secretion from epithelial cells. The high levels of MIG in
saliva and tears indicate an immune Th1 dependent response. An amelioration of
autoimmune sialadenitis with MIG antagonists has been observed in experimental
settings, suggesting a possible therapeutic approach to SS. More investigations
are needed to assess whether MIG is a novel therapeutic target for SS in humans.
DOI: 10.7417/CT.2019.2179
PMID: 31696913 [Indexed for MEDLINE]
8. Clin Immunol. 2017 Sep;182:41-47. doi: 10.1016/j.clim.2017.04.018. Epub 2017 May
3
Genetics of Sjögren's syndrome.
Teos LY(1), Alevizos I(2).
Author information:
(1)Sjögren's Syndrome and Salivary Gland Dysfunction Unit, National Institute of
Dental and Craniofacial Research, National Institutes of Health, Bethesda, MD,
USA.
(2)Sjögren's Syndrome and Salivary Gland Dysfunction Unit, National Institute of
Dental and Craniofacial Research, National Institutes of Health, Bethesda, MD,
USA. Electronic address: alevizosi@mail.nih.gov.
The pathogenesis of Sjögren's syndrome has not been elucidated. There has been
evidence that genetics play an important role in the development of this disease
from earlier studies. However, till now only a number of genes have been
identified to be associated with SS, and these have only a weak or moderate
effect. In this review we summarize the findings of the genetics studies and
emphasize the need of large multicenter projects that will increase the sample
sizes to provide more meaningful associations, as is the case in other common
autoimmune diseases.
Published by Elsevier Inc.
DOI: 10.1016/j.clim.2017.04.018
PMCID: PMC5660941
PMID: 28476436 [Indexed for MEDLINE]
9. Scand J Immunol. 2001 Jul-Aug;54(1-2):62-9. doi:
10.1046/j.1365-3083.2001.00970.x.
Chemokines and cell trafficking in Sjögren's syndrome.
Amft N(1), Bowman SJ.
Author information:
(1)Rheumatology Department, Division of Immunity & Infection, The Medical
School, University of Birmingham, Edgbaston, Birmingham B15 2TT, UK.
Sjögren's syndrome is a chronic inflammatory condition affecting exocrine
glands, manifested clinically as dry eyes and dry mouth. It arises secondary to
systemic immune-mediated diseases such as rheumatoid arthritis (RA), systemic
lupus erythematosus (SLE), scleroderma or 'primary' Sjögren's syndrome.
Histologically it is characterized by peri-ductal aggregates of CD4 T
lymphocytes, the frequent occurrence of ectopic germinal centres and, in some
patients, B-cell infiltration of ductal epithelium (myoepithelial sialadenitis).
This latter lesion is the precursor for the development of low grade (MALT)
B-cell lymphoma. The identification over recent years of chemokines and their
receptors enables us to address the specific processes involved in the migration
of inflammatory cells into exocrine glands, the development of their secondary
structures and patterns of retention within the glands and potentially the
subsequent transformation of B cells into mucosa associated lymphoid tissue
(MALT) lymphoma.
DOI: 10.1046/j.1365-3083.2001.00970.x
PMID: 11439149 [Indexed for MEDLINE]
10. Curr Pharm Biotechnol. 2012 Aug;13(10):1989-96. doi: 10.2174/138920112802273209.
Ectopic lymphoid neogenesis and lymphoid chemokines in Sjogren's syndrome: at
the interplay between chronic inflammation, autoimmunity and lymphomagenesis.
Bombardieri M(1), Pitzalis C.
Author information:
(1)Centre for Experimental Medicine & Rheumatology, William Harvey Research
Institute, Barts and The London School of Medicine & Dentistry, Queen Mary
University of London. m.bombardieri@qmul.ac.uk
It has long been demonstrated that a subset of patients with Sjogren's syndrome
(SS) develop ectopic lymphoid structures (ELS) in the salivary glands (SG).
These structures are characterised by periductal clusters of T and B
lymphocytes, development of high endothelial venules and differentiation of
follicular dendritic cells (FDC) networks. Evidence in patients with and animal
models of SS demonstrated that the formation and maintenance of ELS in the SG is
critically dependent on the ectopic expression of lymphotoxins (LT) and lymphoid
chemokines CXCL13, CCL19, CCL21 and CXCL12. Several cell types, including
resident epithelial, stromal and endothelial cells as well as different subsets
of infiltrating immune cells, have been shown to be capable of producing some of
these factors during chronic inflammation in SS. In this review we focus on the
cellular and molecular mechanisms regulating the formation of ELS in SS SG, with
particular emphasis on the role of lymphoid chemokines. In addition, we
summarise accumulating data in support of the notion that ELS in SS represent
functional niches whereby autoreactive B cells undergo affinity maturation,
clonal selection and differentiation into autoantibody producing cells, thus
contributing to autoimmunity over and above secondary lymphoid organs.
Furthermore, we review the emerging role of ELS and lymphoid chemokines in
driving extranodal B cell lymphomagenesis in SS and we focus on recent evidence
suggesting that ELS identify subsets of SS patients at increased risk of
developing systemic manifestations and lymphoma.
DOI: 10.2174/138920112802273209
PMID: 22208651 [Indexed for MEDLINE]
11. Rheumatology (Oxford). 2021 Oct 2;60(10):4765-4777. doi:
10.1093/rheumatology/keab098.
A distinguishing profile of chemokines, cytokines and biomarkers in the saliva
of children with Sjögren's syndrome.
Gomez Hernandez MP(1), Starman EE(2), Davis AB(3), Withanage MHH(4), Zeng E(4),
Lieberman SM(5), Brogden KA(2), Lanzel EA(6).
Author information:
(1)Pediatric Dentistry.
(2)Iowa Institute for Oral Health Research, College of Dentistry.
(3)Department of Otolaryngology, College of Medicine.
(4)Division of Biostatistics and Computational Biology, College of Dentistry.
(5)Division of Rheumatology, Allergy and Immunology, Stead Family Department of
Pediatrics, Carver College of Medicine.
(6)Department of Oral Pathology, Radiology and Medicine, College of Dentistry,
University of Iowa, Iowa City, IA, USA.
OBJECTIVE: SS is an autoimmune disease most commonly diagnosed in adults but can
occur in children. Our objective was to assess the presence of chemokines,
cytokines and biomarkers (CCBMs) in saliva from these children that were
associated with lymphocyte and mononuclear cell functions.
METHODS: Saliva was collected from 11 children diagnosed with SS prior to age
18 years and 16 normal healthy children. A total of 105 CCBMs were detected in
multiplex microparticle-based immunoassays. ANOVA and t test (0.05 level) were
used to detect differences. Ingenuity Pathway Analysis (IPA) was used to assess
whether elevated CCBMs were in annotations associated with immune system
diseases and select leukocyte activities and functions. Machine learning methods
were used to evaluate the predictive power of these CCBMs for SS and were
measured by receiver operating characteristic (ROC) curve and area under curve
(AUC).
RESULTS: Of the 105 CCBMs detected, 43 (40.9%) differed in children with SS from
those in healthy study controls (P < 0.05) and could differentiate the two
groups (P < 0.05). Elevated CCBMs in IPA annotations were associated with
autoimmune diseases and with leukocyte chemotaxis, migration, proliferation, and
regulation of T cell activation. The best AUC value in ROC analysis was 0.93,
indicating that there are small numbers of CCBMs that may be useful for
diagnosis of SS.
CONCLUSION: While 35 of these 43 CCBMs have been previously reported in SS, 8
CCBMs had not. Additional studies focusing on these CCBMs may provide further
insight into disease pathogenesis and may contribute to diagnosis of SS in
children.
© The Author(s) 2021. Published by Oxford University Press on behalf of the
British Society for Rheumatology.
DOI: 10.1093/rheumatology/keab098
PMCID: PMC8487313
PMID: 33512494 [Indexed for MEDLINE]
12. Int Ophthalmol. 2022 Aug;42(8):2355-2361. doi: 10.1007/s10792-022-02233-5. Epub
2022 Jan 21.
Chemokine tear levels in primary Sjögren's syndrome and their relationship with
symptoms.
Hernández-Molina G(1), Ruiz-Quintero N(2), Lima G(1), Hernández-Ramírez D(1),
Llorente-Chávez A(1), Saavedra-González V(1), Jiménez-Soto R(1), Llorente L(3).
Author information:
(1)Department of Immunology and Rheumatology, Instituto Nacional de Ciencias
Médicas y Nutrición Salvador Zubirán, Mexico City, Mexico.
(2)Ophtalmology Service, Instituto Nacional de Ciencias Médicas y Nutrición
Salvador Zubirán, Mexico City, Mexico.
(3)Department of Immunology and Rheumatology, Instituto Nacional de Ciencias
Médicas y Nutrición Salvador Zubirán, Mexico City, Mexico.
luisllorentepeters57@gmail.com.
PURPOSE: To evaluate CCL2, CXCL8, and CXCL10 in the tears of patients with
Primary Sjögren's syndrome (PSS) and correlate them with ocular
symptoms/discomfort and objective ocular tests.
METHODS: We studied 21 patients with PSS. A single ophthalmologist, expert in
dry eye, examined the patients and assessed tear film breakup time, Schirmer I
test, tear meniscus height, Van Bijsterveld staining score and SICCA Ocular
Staining Score. We also assessed the ESSPRI and ocular dryness VAS and the
Ocular Surface Disease Index (OSDI), a 12-item scale assessing symptoms
associated with dry eye disease and their impact on vision (ocular
symptoms/discomfort). Tear samples collected with sterile tear flow strips were
frozen at -86 °C until testing. After thawing, tears were extracted from the
strips. We tested CCL2, CXCL8, and CXCL10 by luminometry. We also included 21
healthy control subjects without a dry eye.
RESULTS: CXCL8 levels were similar in patients and controls. PSS patients had
lower levels of CXCL10 (472.8 vs. 1652 pg/μL, p = 0.009) and CCL2 (1.08 vs.
9 pg/μL, p = 0.0001) than controls. Patients with worse ocular sicca
symptoms/discomfort had the lowest CXCL10 levels (239.3 vs. 646.2 pg/μL,
p = 0.02). CCL2 correlated with tear meniscus height (τ = 0.37, p = 0.02) and
with OSS (τ = -0.3, p = 0.05).
CONCLUSIONS: We found lower levels of CXCL10 and CCL2 in the tears of patients
with PSS, associating the former with worse ocular symptoms and the latter with
positive ocular target tests.
© 2022. The Author(s), under exclusive licence to Springer Nature B.V.
DOI: 10.1007/s10792-022-02233-5
PMID: 35059930 [Indexed for MEDLINE]
13. Nat Clin Pract Rheumatol. 2006 May;2(5):262-9. doi: 10.1038/ncprheum0173.
Mechanisms of Disease: primary Sjögren's syndrome and the type I interferon
system.
Nordmark G(1), Alm GV, Rönnblom L.
Author information:
(1)Uppsala University Hospital, Uppsala, Sweden.
Sjögren's syndrome is a chronic autoimmune disease of largely unknown etiology
and pathogenesis. The salivary and lacrimal glands are the main target organs,
and key cells and molecules involved in the autoimmune process have been
detected in these glands. Chemokines, expressed by epithelial cells, can attract
T cells and dendritic cells that produce proinflammatory cytokines, which
stimulate the immune response and induce apoptosis in the acinar and ductal
epithelial cells. The autoantigens SSA and SSB are translocated to the apoptotic
blebs and trigger infiltrating B cells to produce autoantibodies against SSA and
SSB. Germinal-center-like structures can form within glandular lymphocyte foci,
facilitating the antigen-driven B-cell activation. Many of the autoimmune
mechanisms described above can be induced by type I interferon (IFN), and
activation of this system in patients with Sjögren's syndrome has been
described. A possible scenario is that an initial viral infection induces type I
IFN production in salivary glands with a subsequent activation of the adaptive
immune system. Resultant autoantibodies form nucleic-acid-containing immune
complexes that can trigger prolonged type I IFN production, leading to a
self-perpetuating autoimmune reaction. Several potential therapeutic targets for
Sjögren's syndrome exist within the type I IFN system.
DOI: 10.1038/ncprheum0173
PMID: 16932699 [Indexed for MEDLINE]
14. Inflamm Allergy Drug Targets. 2010 Mar;9(1):10-9. doi:
10.2174/187152810791292935.
Emerging treatment strategies and potential therapeutic targets in primary
Sjögren's syndrome.
Becker H(1), Pavenstaedt H, Willeke P.
Author information:
(1)Department of Medicine D, University of Muenster, Muenster, Germany.
beckerhe@mednet.uni-muenster.de
Primary Sjögren's syndrome (pSS) is a common autoimmune disease which can lead
to considerable complications and diminished quality of life. Recent insights
into disease mechanisms and the advent of biological agents have provided new
options for the treatment of pSS. In particular, B cell targeted intervention
has shown promising results. In this review, we focus on emerging treatment
strategies and therapeutic targets beyond B cells. Interference with
proinflammatory cytokines and mechanisms that link innate and adaptive immunity
offers new options in the treatment of pSS. Approaches directed against
interleukin (IL)-1beta, Toll-like receptors and the inflammasome are emerging.
Targeting IL-12, IL-18, the IL-23/IL-17 system, macrophage migration inhibitory
factor and chemokines might be considered. The inhibition of apoptosis of
glandular cells, the promotion of cell regeneration and organ-specific stem cell
transplantation are potential strategies directed at preserving and restoring
functional exocrine tissue. The recognition of patients who benefit most from a
particular strategy might help to design more efficient therapeutic approaches.
Since efficacy of many agents depends on the presence of residual functional
glandular tissue, future studies should focus on patients with recent onset of
pSS.
DOI: 10.2174/187152810791292935
PMID: 19906008 [Indexed for MEDLINE]
15. Clin Exp Immunol. 2018 Jun;192(3):259-270. doi: 10.1111/cei.13118. Epub 2018 Mar
24
Diminished CXCR5 expression in peripheral blood of patients with Sjögren's
syndrome may relate to both genotype and salivary gland homing.
Aqrawi LA(1)(2)(3), Ivanchenko M(1), Björk A(1), Ramírez Sepúlveda JI(1),
Imgenberg-Kreuz J(4), Kvarnström M(1), Haselmayer P(5), Jensen JL(3), Nordmark
G(4), Chemin K(1), Skarstein K(2)(6), Wahren-Herlenius M(1).
Author information:
(1)Rheumatology Unit, Department of Medicine, the Karolinska Institute,
Karolinska University Hospital, Stockholm, Sweden.
(2)Gade Laboratory for Pathology, Department of Clinical Medicine, University of
Bergen, Bergen.
(3)Department of Oral Surgery and Oral Medicine, Institute of Clinical
Odontology, University of Oslo, Oslo, Norway.
(4)Rheumatology and Science for Life Laboratory, Department of Medical Sciences,
Uppsala University, Uppsala, Sweden.
(5)Global Early Development, Merck KGaA, Darmstadt, Germany.
(6)Department of Pathology, Haukeland University Hospital, Bergen, Norway.
Comment in
Clin Exp Immunol. 2019 Mar;195(3):302-304.
Clin Exp Immunol. 2019 Mar;195(3):305-309.
Genetic investigations of Sjögren's syndrome (SS) have identified a
susceptibility locus at p23.3 of chromosome 11, which contains the CXCR5 gene.
C-X-C motif chemokine receptor 5 (CXCR5) is a chemokine receptor expressed on B
and T cell subsets, and binds the chemotactic ligand C-X-C motif chemokine
ligand 13 (CXCL13). In this study we aimed to link the genetic association with
functional effects and explore the CXCR5/CXCL13 axis in SS. Expression
quantitative trait loci analysis of the 11q23.3 locus was performed using B cell
mRNA expression data from genotyped individuals. Lymphocyte surface markers were
assessed by flow cytometry, and CXCL13 levels by a proximity extension assay.
CXCR5+ and CXCL13+ cells in minor salivary glands were detected using
immunohistochemistry. Our results demonstrated that SS-associated genetic
polymorphisms affected the expression of CXCR5 (P < 0·01). Notably, a decreased
percentage of CXCR5+ cells, with lower CXCR5 expression, was observed for most
circulating B and T cell subsets in SS patients, reaching statistical
significance in CD19+ CD27+ immunoglobulin (Ig)D+ marginal zone (P < 0·001),
CD19+ CD27+ IgD- memory (P < 0·05) and CD27-IgD double-negative (P < 0·01) B
cells and CD4+ CXCR3- CCR6+ Th17 cells (P < 0·05). CXCL13 levels were increased
in patient plasma (P < 0·001), and immunohistochemical staining revealed
expression of CXCL13 and higher numbers of CXCR5+ cells (P < 0·0001) within
focal infiltrates and interstitially in salivary glands of SS patients. In
conclusion, we link a genetic susceptibility allele for SS to a functional
phenotype in terms of decreased CXCR5 expression. The decrease of CXCR5+ cells
in circulation was also related to homing of B and T cells to the autoimmune
target organ. Therapeutic drugs targeting the CXCR5/CXCL13 axis may be useful in
SS.
© 2018 British Society for Immunology.
DOI: 10.1111/cei.13118
PMCID: PMC5980494
PMID: 29453859 [Indexed for MEDLINE]
16. Scand J Rheumatol. 2023 Mar;52(2):200-207. doi: 10.1080/03009742.2021.2001930.
Epub 2022 Jan 20.
Serum CCL28 as a biomarker for diagnosis and evaluation of Sjögren's syndrome.
Yu X(1), Zhu F(2), Yu X(3), Wang J(2), Wu B(2), Li C(1)(2).
Author information:
(1)Basic Research Department of Traditional Chinese Medicine & Pharmacy,
Chongqing Hospital of Traditional Chinese Medicine, Chongqing, China.
(2)Department of Rheumatology, Chongqing Hospital of Traditional Chinese
Medicine, Chongqing, China.
(3)Graduate School, Hunan University of Traditional Chinese Medicine, Changsha,
China.
OBJECTIVE: The aim of this study was to explore the significance of serum CCL28
in Sjögren's syndrome (SS) diagnosis and evaluation.
METHOD: The expression of CCL28 mRNA in salivary glands of SS patients from the
GEO database was analysed. Serum levels of CCL28 of SS patients, rheumatoid
arthritis (RA) patients, systemic lupus erythematosus (SLE) patients, and
healthy controls (HCs) were measured by enzyme-linked immunosorbent assay. The
serum immunoglobulin A (IgA) levels and the focus score of labial salivary gland
(LSG) in patients with SS were also measured, and the correlation between serum
IgA levels and serum CCL28 was explored. In addition, the level of serum CCL28
was compared between two subsets of SS patients who were classified by clinical
symptoms and laboratory tests.
RESULTS: SS patients displayed decreased expression of CCL28 mRNA in salivary
glands, accompanying more severe pathological injury. Serum levels of CCL28 in
both primary and secondary SS patients were significantly lower than those in
the HC group, whereas no significant differences were observed between RA
patients or SLE patients and HCs. Compared with RA and SLE patients alone, serum
levels of CCL28 were dramatically lower in patients with SS secondary to RA or
SLE. No remarkable correlation between serum IgA and CCL28 levels was observed,
while the focus score of LSG negatively correlated with serum CCL28 levels.
Serum levels of CCL28 were lower in SS patients who had dental caries and
thrombocytopenia.
CONCLUSION: Serum CCL28 is a useful biomarker in the diagnosis and evaluation of
SS.
DOI: 10.1080/03009742.2021.2001930
PMID: 35048789 [Indexed for MEDLINE]
17. Clin Exp Rheumatol. 2021 Nov-Dec;39 Suppl 133(6):131-139. doi:
10.55563/clinexprheumatol/fp741f. Epub 2021 Dec 15.
Serum CXCL13, BAFF, IL-21 and IL-22 levels are related to disease activity and
lymphocyte profile in primary Sjögren's syndrome.
Loureiro-Amigo J(1), Franco-Jarava C(2), Perurena-Prieto J(2), Palacio C(3),
Martínez-Valle F(1), Soláns-Laqué R(4).
Author information:
(1)Autoimmune Systemic Diseases Unit, Internal Medicine Department, Hospital
Universitari Vall d'Hebron, Barcelona, and Department of Medicine, Faculty of
Medicine, Universitat Autònoma de Barcelona (UAB), Barcelona, Spain.
(2)Immunology Department, Hospital Universitari Vall d'Hebron, Universitat
Autònoma de Barcelona (UAB), Barcelona, Spain.
(3)Flow Cytometry Unit, Haematology Department, Hospital Universitari Vall
d'Hebron, Barcelona, Spain.
(4)Autoimmune Systemic Diseases Unit, Internal Medicine Department, Hospital
Universitari Vall d'Hebron, Barcelona, and Department of Medicine, Faculty of
Medicine, Universitat Autònoma de Barcelona (UAB), Barcelona, Spain.
rsolanslaq@gmail.com.
OBJECTIVES: To investigate the utility of serum BAFF, IL-17, IL-18, IL-21,
IL-22, CXCL13, TNF-R2 and PD-L2 as biomarkers of disease activity in primary
Sjögren's syndrome (pSS), their relationship with lymphocyte subpopulations and
their accuracy to discriminate pSS from Sicca syndrome.
METHODS: We conducted an observational study on 66 pSS patients and 48 controls
(25 with Sicca syndrome and 23 healthy volunteers). Serum levels of BAFF, IL-17
A/F, IL-18, IL-21, IL-22, CXCL13, TNF-R2 and PD-L2 were measured using a
multiplex immunoassay. Lymphocyte subpopulations were analysed by flow
cytometry. Disease activity of pSS was assessed with ESSDAI at study inclusion.
RESULTS: Patients with pSS presented higher serum CXCL13 (364.7 vs. 205.2
pg/mL), IL-21 (43.2 vs. 0 pg/mL) and BAFF (1646 vs. 1369 pg/mL), and lower PD-L2
levels (1950.8 vs. 2792.3 pg/mL) than controls. ESSDAI was associated with BAFF,
IL-18 and IL-22. Patients with ESSDAI >0 exhibited higher CXCL13, IL-21, IL-22
and TNFR2 concentrations. IL-21 levels correlated with lower memory B-cell and
higher naïve B-cell percentages and IL-22 levels correlated with increased
circulating activated CD4+ T-cells. The combination of serum CXCL13, BAFF and
PDL2 levels using the formula [ln(CXCL13)+ln(BAFF)]/ln(PDL2) exhibit an AUC of
0.854 (95% CI: 0.750-0.919) to discriminate between pSS and Sicca syndrome
(sensitivity 77.2% and specificity 86.4% using a cut-off of 1.7).
CONCLUSIONS: CXCL13, BAFF, IL-21, and IL-22 are potential biomarkers of pSS
activity and IL-21 and IL-22 are associated with disturbances of lymphocyte
subpopulations in pSS. The combination of serum CXCL13, BAFF, and PD-L2 levels
allows discrimination between pSS and Sicca syndrome.
DOI: 10.55563/clinexprheumatol/fp741f
PMID: 34919042 [Indexed for MEDLINE]
18. Rheumatology (Oxford). 2020 Apr 1;59(4):860-868. doi:
10.1093/rheumatology/kez335.
Unique Sjögren's syndrome patient subsets defined by molecular features.
James JA(1)(2)(3), Guthridge JM(1)(2), Chen H(1), Lu R(1)(2), Bourn RL(1), Bean
K(1), Munroe ME(1), Smith M(1), Chakravarty E(1), Baer AN(4), Noaiseh G(5),
Parke A(6), Boyle K(7), Keyes-Elstein L(7), Coca A(8), Utset T(9), Genovese
MC(10), Pascual V(11), Utz PJ(10), Holers VM(12), Deane KD(12), Sivils KL(1),
Aberle T(1), Wallace DJ(13), McNamara J(14), Franchimont N(15), St Clair EW(16).
Author information:
(1)Arthritis and Clinical Immunology, Oklahoma Medical Research Foundation,
Oklahoma City, OK, USA.
(2)Department of Medicine.
(3)Department of Pathology, University of Oklahoma Health Sciences Center,
Oklahoma City, OK, USA.
(4)Division of Rheumatology, Department of Medicine, Johns Hopkins University
School of Medicine, Baltimore, MD, USA.
(5)Division of Rheumatology and Clinical Immunology, Department of Medicine,
University of Pittsburgh Medical Center, Pittsburgh, PA, USA.
(6)Division of Rheumatic Diseases, University of Connecticut, Farmington, CT,
USA.
(7)Rho Federal Systems Division, Chapel Hill, NC, USA.
(8)Department of Medicine, University of Rochester Medical Center, Rochester,
NY, USA.
(9)Department of Medicine, University of Chicago, Chicago, IL, USA.
(10)Immunology and Rheumatology, Stanford University School of Medicine,
Stanford, CA, USA.
(11)Drukier Institute for Children's Health, Weill Cornell Medicine, New York,
NY, USA.
(12)Division of Rheumatology, University of Colorado School of Medicine,
Aurora,CO, USA.
(13)Department of Medicine, Cedars-Sinai Medical Center, West Hollywood, CA,
USA.
(14)Division of Allergy, Immunology, and Transplantation, National Institute of
Allergy and Infectious Diseases, National Institutes of Health, Bethesda, MD,
USA.
(15)Biogen, Cambridge, MA, USA.
(16)Division of Rheumatology and Immunology, Department of Medicine, Duke
University School of Medicine, Durham, NC, USA.
OBJECTIVE: To address heterogeneity complicating primary SS (pSS) clinical
trials, research and care by characterizing and clustering patients by their
molecular phenotypes.
METHODS: pSS patients met American-European Consensus Group classification
criteria and had at least one systemic manifestation and stimulated salivary
flow of ⩾0.1 ml/min. Correlated transcriptional modules were derived from gene
expression microarray data from blood (n = 47 with appropriate samples).
Patients were clustered based on this molecular information using an unbiased
random forest modelling approach. In addition, multiplex, bead-based assays and
ELISAs were used to assess 30 serum cytokines, chemokines and soluble receptors.
Eleven autoantibodies, including anti-Ro/SSA and anti-La/SSB, were measured by
Bio-Rad Bioplex 2200.
RESULTS: Transcriptional modules distinguished three clusters of pSS patients.
Cluster 1 showed no significant elevation of IFN or inflammation modules.
Cluster 2 showed strong IFN and inflammation modular network signatures, as well
as high plasma protein levels of IP-10/CXCL10, MIG/CXCL9, BLyS (BAFF) and LIGHT.
Cluster 3 samples exhibited moderately elevated IFN modules, but with suppressed
inflammatory modules, increased IP-10/CXCL10 and B cell-attracting chemokine
1/CXCL13 and trends toward increased MIG/CXCL9, IL-1α, and IL-21. Anti-Ro/SSA
and anti-La/SSB were present in all three clusters.
CONCLUSION: Molecular profiles encompassing IFN, inflammation and other
signatures can be used to separate patients with pSS into distinct clusters. In
the future, such profiles may inform patient selection for clinical trials and
guide treatment decisions.
© The Author(s) 2019. Published by Oxford University Press on behalf of the
British Society for Rheumatology. All rights reserved. For permissions, please
email: journals.permissions@oup.com.
DOI: 10.1093/rheumatology/kez335
PMCID: PMC7188221
PMID: 31497844 [Indexed for MEDLINE]
19. Expert Opin Biol Ther. 2020 Nov;20(11):1309-1319. doi:
10.1080/14712598.2020.1764931. Epub 2020 May 13.
Rationale for and clinical development of anti-fractalkine antibody in rheumatic
diseases.
Muraoka S(1), Nishio J(1)(2), Kuboi Y(3), Imai T(3), Nanki T(1).
Author information:
(1)Division of Rheumatology, Department of Internal Medicine, Toho University
School of Medicine , Tokyo, Japan.
(2)Department of Immunopathology and Immunoregulation, Toho University School of
Medicine , Tokyo, Japan.
(3)KAN Research Institute, Inc , Hyogo, Japan.
Introduction: Rheumatic diseases are inflammatory diseases that damage target
organs via multiple subsets of immune cells. Fractalkine (FKN) acts as
chemoattractant as well as adhesion molecule. It contributes to the pathogenesis
of rheumatoid arthritis (RA) and other rheumatic diseases through multiple
mechanisms: the migration of monocytes and cytotoxic effector T cells, the
proliferation and activation of fibroblast-like synoviocytes, angiogenesis, and
osteoclastogenesis. FKN has potential as a new therapeutic target, and clinical
trials on anti-FKN monoclonal antibodies for RA are ongoing. FKN-targeted
therapy has been developed and a humanized anti-FKN monoclonal antibody is
currently being tested in phase 2 clinical trials. Areas covered: This review
summarizes accumulated evidence on the involvement of FKN in RA and other
rheumatic diseases, including systemic lupus erythematosus (SLE), systemic
sclerosis, inflammatory myositis, Sjögren's syndrome (SS), osteoarthritis, and
systemic vasculitis. Expert opinion: A phase 1/2a clinical trial on anti-FKN
demonstrated its safety, tolerability, and clinical efficacy. Anti-FKN therapy
has potential in the treatment of atherosclerosis and interstitial lung diseases
associated with RA. Based on recent findings, other rheumatic diseases,
including SLE, polymyositis/dermatomyositis, and SS, may also be treated using
anti-FKN therapy.
DOI: 10.1080/14712598.2020.1764931
PMID: 32401060 [Indexed for MEDLINE]
20. Front Immunol. 2021 May 24;12:676010. doi: 10.3389/fimmu.2021.676010.
eCollection 2021.
TLR7 Signaling Drives the Development of Sjögren's Syndrome.
Wang Y(1), Roussel-Queval A(1), Chasson L(1), Hanna Kazazian N(1), Marcadet
L(1), Nezos A(2), Sieweke MH(1)(3)(4), Mavragani C(2), Alexopoulou L(1).
Author information:
(1)Aix Marseille Univ, CNRS, INSERM, CIML, Marseille, France.
(2)Departments of Physiology and Pathophysiology, National and Kapodistrian
University of Athens School of Medicine, Athens, Greece.
(3)Center for Regenerative Therapies Dresden (CRTD), Technische Universität
Dresden, Dresden, Germany.
(4)Max-Delbrück-Centrum für Molekulare Medizin in der Helmholtzgemeinschaft
(MDC), Berlin, Germany.
Sjögren's syndrome (SS) is a chronic systemic autoimmune disease that affects
predominately salivary and lacrimal glands. SS can occur alone or in combination
with another autoimmune disease like systemic lupus erythematosus (SLE). Here we
report that TLR7 signaling drives the development of SS since TLR8-deficient
(TLR8ko) mice that develop lupus due to increased TLR7 signaling by dendritic
cells, also develop an age-dependent secondary pathology similar to associated
SS. The SS phenotype in TLR8ko mice is manifested by sialadenitis, increased
anti-SSA and anti-SSB autoantibody production, immune complex deposition and
increased cytokine production in salivary glands, as well as lung inflammation.
Moreover, ectopic lymphoid structures characterized by B/T aggregates, formation
of high endothelial venules and the presence of dendritic cells are formed in
the salivary glands of TLR8ko mice. Interestingly, all these phenotypes are
abrogated in double TLR7/8-deficient mice, suggesting that the SS phenotype in
TLR8-deficient mice is TLR7-dependent. In addition, evaluation of TLR7 and
inflammatory markers in the salivary glands of primary SS patients revealed
significantly increased TLR7 expression levels compared to healthy individuals,
that were positively correlated to TNF, LT-α, CXCL13 and CXCR5 expression. These
findings establish an important role of TLR7 signaling for local and systemic SS
disease manifestations, and inhibition of such will likely have therapeutic
value.
Copyright © 2021 Wang, Roussel-Queval, Chasson, Hanna Kazazian, Marcadet, Nezos,
Sieweke, Mavragani and Alexopoulou.
DOI: 10.3389/fimmu.2021.676010
PMCID: PMC8183380
PMID: 34108972 [Indexed for MEDLINE]
Conflict of interest statement: The authors declare that the research was
conducted in the absence of any commercial or financial relationships that could
be construed as a potential conflict of interest.
21. Curr Pharm Biotechnol. 2012 Aug;13(10):1997-2008. doi:
10.2174/138920112802273263.
Biologic therapies in primary Sjögren's syndrome.
Bowman SJ(1).
Author information:
(1)Rheumatology Department, University Hospital Birmingham (Selly Oak),
Birmingham B29 6JD, UK. simon.bowman@uhb.nhs.uk
Primary Sjögren's Syndrome (PSS) is characterized by dryness of the eyes and
mouth due to lymphocytic infiltration of secretory exocrine glands. As well as
disabling dryness, patients commonly have fatigue and arthralgia and an
associated reduction in quality of life. The condition principally affects adult
women and is relatively common--approximately 1:1000 to 1:250 adult women are
estimated to have the condition in European/North American studies. Current
therapy is principally symptomatic with the use of artificial tears and oral
gels, pastilles and sprays. Medications to stimulate residual glandular
secretion can be helpful for appropriate individuals. A proportion of patients
also develop extraglandular features such as skin vasculitis, or lung,
neurological, haematological or other systemic involvement. Conventional general
immunosuppressive therapies such as corticosteroids or disease-modifying drugs,
have been used in some patients with these clinical features. Biologic therapies
specifically directed against molecules involved in disease pathogenesis
represent a potentially more effective approach to therapeutic intervention in
rheumatic diseases including PSS. The greatest experience in PSS is with
rituximab, an anti-B-cell monoclonal antibody already in use for the treatment
of B-cell lymphoma and rheumatoid arthritis. A randomised placebo controlled
study is currently recruiting in France and a further study is planned in the
UK. This review discusses the utility of biologic therapies in PSS, potential
challenges for their use, the available data on rituximab and the potential role
for other biologic therapies currently in development, or in clinical trials, in
other autoimmune conditions.
DOI: 10.2174/138920112802273263
PMID: 22208654 [Indexed for MEDLINE]
22. Genes Genet Syst. 2021 Jul 14;96(2):71-80. doi: 10.1266/ggs.20-00053. Epub 2021
Apr 22.
SELL and IFI44 as potential biomarkers of Sjögren's syndrome and their
correlation with immune cell infiltration.
Xu H(1), Chen J(2), Wang Y(3), Wu Y(4), Liang Y(1).
Author information:
(1)Department of Laboratory Medicine, Panjin Liaoyou Gem Flower Hospital.
(2)Department of General Practice, Panjin Liaoyou Gem Flower Hospital.
(3)Department of Oncology, Panjin Liaoyou Gem Flower Hospital.
(4)Department of Rheumatology and Immunology, Panjin Liaoyou Gem Flower
Hospital.
The onset of Sjögren's syndrome (SS) is hidden, early diagnosis is difficult,
and the disorder seriously endangers the physical and mental health of affected
people. This study aims to identify potential biomarkers of SS and to
investigate the characteristics of immune cell infiltration. We used four SS
gene expression profile data series from the Gene Expression Omnibus database,
and applied bioinformatics analysis and machine learning algorithms to screen
two biomarkers, SELL (L-selectin) and IFI44 (interferon-induced protein 44),
from 101 differentially expressed genes. The two-gene model comprising SELL and
IFI44 showed good diagnostic ability for SS in the training set (AUC = 0.992)
and verification set (AUC = 0.917). Analysis of infiltrating immune cells in SS
identified naive B cells, resting CD4 memory T cells, activated CD4 memory T
cells, gamma delta T cells, M0 macrophages, M1 macrophages, plasma cells, CD8 T
cells, activated NK cells and monocytes as candidate participants in the SS
process. Furthermore, SELL was associated with M2 macrophages, activated CD4
memory T cells, gamma delta T cells, resting NK cells and plasma cells, while
IFI44 was associated with activated mast cells, resting NK cells, resting mast
cells and CD8 T cells. This study demonstrates that SELL and IFI44 can serve as
good diagnostic markers for SS and may also be new diagnostic and therapeutic
targets for SS.
DOI: 10.1266/ggs.20-00053
PMID: 33883324 [Indexed for MEDLINE]
23. Expert Opin Biol Ther. 2005 Jun;5(6):763-72. doi: 10.1517/14712598.5.6.763.
Gene therapeutics in Sjögren's syndrome.
Bolstad AI(1), Jonsson R.
Author information:
(1)Department of Oral Sciences-Periodontics, Faculty of Dentistry, University of
Bergen, Aarstadveien 17, N-5009 Bergen, Norway. anne.bolstad@odont.uib.no
Sjögren's syndrome (SS) is a complex autoimmune disorder, characterised by
mononuclear cell infiltration of exocrine glands, principally the lacrimal and
salivary glands. Both cellular, in the form of autoreactive immune cells, and
humoral factors, such as autoantibodies, contribute to the expression of the
disease. SS can also occur as a systemic disease affecting several organs, and
approximately 5% of the patients develop malignant lymphoproliferation. Today SS
is considered uncurable. The treatment available is only palliative, and the
treatment goals are to manage symptoms and prevent or limit tissue damage. This
may involve both local and systemic measures. However, the existing systemic
treatment of chronic inflammatory autoimmune diseases has several limitations
and unwanted side effects. In recent years the possibility to treat diseases
with gene therapy has gained interest and has become a subject of investigation.
Given the multitude of factors contributing to the pathogenesis of SS, gene
therapy is a major challenge, but may elicit great benefits if successful.
Keeping this in mind, the possibility for gene therapeutics in SS in general and
potential targets for gene therapy are discussed.
DOI: 10.1517/14712598.5.6.763
PMID: 15952907 [Indexed for MEDLINE]
24. Int J Rheum Dis. 2018 Jun;21(6):1293-1300. doi: 10.1111/1756-185X.13292. Epub
2018 Apr 6.
Elastographic ultrasound: an additional image tool in Sjögren's syndrome.
Kimura-Hayama E(1), Criales-Vera S(1), Azpeitia-Espinosa L(1), Pacheco-Molina
C(2), Reyes E(3), Lima G(2), Hernandez-Ramirez D(2), Llorente L(2),
Hernandez-Molina G(2).
Author information:
(1)Department of Radiology, Instituto Nacional de Cardiología Ignacio Chávez,
Mexico City, Mexico.
(2)Immunology and Rheumatology, Instituto Nacional de Ciencias Médicas y
Nutrición Salvador Zubirán, Mexico City, Mexico.
(3)Pathology, Instituto Nacional de Ciencias Médicas y Nutrición Salvador
Zubirán, Mexico City, Mexico.
AIM: To evaluate the stiffness of parotid and submandibular glands using
elastography ultrasound and to correlate it with B-mode ultrasonographical,
clinical and serological features, salivary profibrotic and inflammatory
chemokines, and salivary gland fibrosis.
METHODS: We performed B-mode and elastography ultrasound of major salivary
glands of 26 patients with primary Sjögren's syndrome. We registered the shear
wave velocity (SWV) and correlated it with the morphologic ultrasonographic
changes assessed by the Hocevar scale. We assessed the European League Against
Rheumatism (EULAR) Sjögren's Syndrome Disease Activity Index (ESSDAI), EULAR
Sjögren's Syndrome Patient Reported Index (ESSPRI), non-stimulated whole
salivary flow rate (NSWSF), C3 and C4 levels, anti-Ro/La antibodies, salivary
inflammatory (C-X-C motif ligand 13 [CXCL13], CXCL10, CXCL8, C-C motif ligand 2
[CCL2], interleukin 10 [IL-10] and IL-6) and pro-fibrotic (CXCL14, CCL28, tumor
necrosis factor-related apoptosis-inducing ligand and transforming growth factor
β) chemokines and cytokines and evaluated the presence of fibrosis in the minor
salivary gland.
RESULTS: Ninety-two percent of patients were women; mean age was
51.1 ± 11 years; median disease duration was 6.1 years; 92.3% had oral symptoms
and 26.9% fibrosis. The median B-mode score was 22.2 points and the median SWV
2.5 m/s (τ = 0.53, P = 0.001). The SWV correlated with the NSWSF (τ = -0.53,
P = 0.001), ESSDAI (τ = 0.31, P = 0.03), glandular ESDDAI domain (τ = 0.36,
P = 0.02), C4 levels (τ = -0.32, P = 0.04), salivary CXCL13 (τ = 0.29, P = 0.03)
and CXCL10 (τ = 0.30, P = 0.003), but not with age and fibrosis.
CONCLUSION: WV correlated with the B-mode ultrasound score, systemic and
glandular activity and in a large degree with CXCL10, an inflammatory chemokine,
but not with fibrosis. An increased SWV might represent chronic glandular
inflammation rather than fibrotic changes in these patients.
© 2018 Asia Pacific League of Associations for Rheumatology and John Wiley &
Sons Australia, Ltd.
DOI: 10.1111/1756-185X.13292
PMID: 29624878 [Indexed for MEDLINE]
25. Clin Rheumatol. 2022 Sep;41(9):2791-2802. doi: 10.1007/s10067-022-06210-2. Epub
2022 May 26.
Elevated CXCL13 in primary Sjögren's syndrome and its correlation with disease
activity: a systematic review and meta-analysis.
Zhu T(#)(1)(2), Pan Z(#)(1)(2), Zhang N(3).
Author information:
(1)National Center for Birth Defect Monitoring, Key Laboratory of Birth Defects
and Related Diseases of Women and Children, Ministry of Education, West China
Second University Hospital, and State Key Laboratory of Oral Diseases, Sichuan
University, Chengdu, 610041, Sichuan, China.
(2)West China Hospital of Stomatology, Sichuan University, Chengdu, 610041,
Sichuan, China.
(3)National Center for Birth Defect Monitoring, Key Laboratory of Birth Defects
and Related Diseases of Women and Children, Ministry of Education, West China
Second University Hospital, and State Key Laboratory of Oral Diseases, Sichuan
University, Chengdu, 610041, Sichuan, China. nannan7687@163.com.
(#)Contributed equally
OBJECTIVES: CXCL13 levels have been reported to be elevated in primary Sjögren's
syndrome (pSS) patients. This study investigated alterations involving the
CXCL13/CXCR5 axis in pSS patients and explored the correlation between CXCL13
expression and disease severity.
METHODS: Six databases, including PubMed, Web of Science, Embase, Ovid Medline,
China National Knowledge Infrastructure, and Wanfang, were searched. The quality
of the included studies was assessed using the Newcastle-Ottawa Scale criteria.
We analyzed CXCL13 concentrations in the serum and saliva of pSS patients and
healthy controls (HCs). Next, we analyzed the percentage of CXCR5+CD4+ T cells
among CD4+ T cells in pSS patients and HCs. Correlations between CXCL13 levels
and serological, clinical, and histological parameters of patients were also
assessed. Publication bias was determined using funnel plots and Egger's test.
RESULTS: Twenty-three articles were included; of these, 14 studies reported
CXCL13 levels, and 5 reported CXCR5+CD4+ T cell count of pSS patients and HCs.
Nine articles covering 32 studies reported correlations between serum CXCL13
levels and serological, clinical, and histological parameters in pSS patients.
Expressions of CXCL13 and CXCR5+CD4+ T cell count were significantly increased
in pSS patients compared with those in HCs. There was a positive correlation
between CXCL13 levels and serum IgG levels, disease activity indices, and focus
score in minor salivary gland biopsy of patients.
CONCLUSIONS: CXCL13 abundance was evidently elevated in pSS patients and
correlated with disease activity and can therefore probably be employed as a
robust biomarker to monitor and diagnose pSS. Key Points • Serum CXCL13 is
significantly elevated in primary Sjögren's syndrome patients. • CXCL13 level
correlates with disease severity and activity of primary Sjögren's syndrome. •
CXCL13 can probably be used as a robust biomarker to monitor and diagnose
primary Sjögren's syndrome.
© 2022. The Author(s), under exclusive licence to International League of
Associations for Rheumatology (ILAR).
DOI: 10.1007/s10067-022-06210-2
PMID: 35616754 [Indexed for MEDLINE]
26. Int J Mol Sci. 2021 Feb 25;22(5):2302. doi: 10.3390/ijms22052302.
Chemokines Up-Regulated in Epithelial Cells Control Senescence-Associated T Cell
Accumulation in Salivary Glands of Aged and Sjögren's Syndrome Model Mice.
Kurosawa M(1), Shikama Y(1), Furukawa M(1), Arakaki R(2), Ishimaru N(2),
Matsushita K(1).
Author information:
(1)Department of Oral Disease Research, National Center for Geriatrics and
Gerontology, 7-430 Morioka-cho, Obu 474-8511, Japan.
(2)Department of Oral Molecular Pathology, Tokushima University Graduate School
of Biomedical Sciences, 3-18-15 Kuramoto-cho, Tokushima 770-8504, Japan.
Immunosenescence is characterized by age-associated changes in immunological
functions. Although age- and autoimmune-related sialadenitis cause dry mouth
(xerostomia), the roles of immunosenescence and cellular senescence in the
pathogenesis of sialadenitis remain unknown. We demonstrated that acquired
immune cells rather than innate immune cells infiltrated the salivary glands
(SG) of aged mice. An analysis of isolated epithelial cells from SG revealed
that the expression levels of the chemokine CXCL13 were elevated in aged mice.
Senescence-associated T cells (SA-Ts), which secrete large amounts of atypical
pro-inflammatory cytokines, are involved in the pathogenesis of metabolic
disorders and autoimmune diseases. The present results showed that SA-Ts and B
cells, which express the CXCL13 receptor CXCR5, accumulated in the SG of aged
mice, particularly females. CD4+ T cells derived from aged mice exhibited
stronger in vitro migratory activity toward CXCL13 than those from young mice.
In a mouse model of Sjögren's syndrome (SS), SA-Ts also accumulated in SG,
presumably via CXCL12-CXCR4 signaling. Collectively, the present results
indicate that SA-Ts accumulate in SG, contribute to the pathogenesis of age- and
SS-related sialadenitis by up-regulating chemokines in epithelial cells, and
have potential as therapeutic targets for the treatment of xerostomia caused by
these types of sialadenitis.
DOI: 10.3390/ijms22052302
PMCID: PMC7956724
PMID: 33669065 [Indexed for MEDLINE]
Conflict of interest statement: The authors declare no conflict of interest.
27. Rheumatology (Oxford). 2020 Oct 1;59(10):2806-2815. doi:
10.1093/rheumatology/keaa017.
Vaginal dryness in primary Sjögren's syndrome: a histopathological case-control
study.
van Nimwegen JF(1), van der Tuuk K(2), Liefers SC(1), Verstappen GM(1), Visser
A(1), Wijnsma RF(1), Vissink A(3), Hollema H(4), Mourits MJE(2), Bootsma H(1),
Kroese FGM(1).
Author information:
(1)Department of Rheumatology and Clinical Immunology, University of Groningen,
University Medical Center Groningen, Groningen, The Netherlands.
(2)Department of Obstetrics and Gynaecology, University of GroningenUniversity
Medical Center Groningen, Groningen, The Netherlands.
(3)Department of Oral and Maxillofacial Surgery University of Groningen,
University Medical Center Groningen, Groningen, The Netherlands.
(4)Department of Pathology and Medical Biology, University of Groningen,
University Medical Center Groningen, Groningen, The Netherlands.
Comment in
Rheumatology (Oxford). 2020 Oct 1;59(10):e70-e71.
OBJECTIVE: The aim was to study clinical, histopathological and immunological
changes in the vagina and cervix of women with primary SS, which might explain
vaginal dryness.
METHODS: We included 10 pre-menopausal female primary SS patients with vaginal
dryness and 10 pre-menopausal controls undergoing a laparoscopic procedure. The
vaginal health index was recorded. Multiplex immunoassays and flow cytometry
were performed on endocervical swab and cervicovaginal lavage samples to
evaluate cellular and soluble immune markers. Mid-vaginal and endocervical
biopsies were taken and stained for various leucocyte markers, caldesmon (smooth
muscle cells), avian V-ets erythroblastosis virus E26 oncogene homologue (ERG;
endothelial cells) and anti-podoplanin (lymphatic endothelium). The number of
positive pixels per square micrometre was calculated.
RESULTS: One patient was excluded because of Clamydia trachomatis, and two
controls were excluded because of endometriosis observed during their
laparoscopy. Vaginal health was impaired in primary SS. CD45+ cells were
increased in vaginal biopsies of women with primary SS compared with controls.
Infiltrates were predominantly located in the peri-epithelial region, and mostly
consisted of CD3+ lymphocytes. In the endocervix, CD45+ infiltrates were present
in patients and in controls, but a higher number of B lymphocytes was seen in
primary SS. Vascular smooth muscle cells were decreased in the vagina of primary
SS patients. No differences were found in leucocyte subsets in the vaginal and
endocervical lumen. CXCL10 was increased in endocervical swab samples of primary
SS patients.
CONCLUSION: Women with primary SS show impaired vaginal health and increased
lymphocytic infiltration in the vagina compared with controls. Vaginal dryness
in primary SS might be caused by vascular dysfunction, possibly induced by
IFN-mediated pathways.
© The Author(s) 2020. Published by Oxford University Press on behalf of the
British Society for Rheumatology.
DOI: 10.1093/rheumatology/keaa017
PMCID: PMC7516088
PMID: 32044981 [Indexed for MEDLINE]
28. Arthritis Rheum. 2002 Oct;46(10):2730-41. doi: 10.1002/art.10577.
Involvement of the interferon-gamma-induced T cell-attracting chemokines,
interferon-gamma-inducible 10-kd protein (CXCL10) and monokine induced by
interferon-gamma (CXCL9), in the salivary gland lesions of patients with
Sjögren's syndrome.
Ogawa N(1), Ping L, Zhenjun L, Takada Y, Sugai S.
Author information:
(1)Division of Hematology and Immunology, Department of Internal Medicine,
Kanazawa Medical University, 1-1 Daigaku, Uchinada-machi, Kahoku-gun,
Ishikawa-ken 920-0293, Japan. nogawa@kanazawa-med.ac.jp
Comment in
Arthritis Rheum. 2003 Aug;48(8):2390-1; author reply 2391-2.
OBJECTIVE: To elucidate the mechanism of the development of T cell infiltrates
in the salivary glands of patients with Sjögren's syndrome (SS), we studied T
cell-attracting chemokines and their receptors.
METHODS: The expression of the T cell-attracting chemokines, interferon-gamma
(IFNgamma)-inducible 10-kd protein (IP-10; also called CXCL10), monokine induced
by IFNgamma (Mig; also called CXCL9), and stromal cell-derived factor 1 (SDF-1;
also called CXCL12), in salivary glands from SS patients was investigated by
polymerase chain reaction-enzyme-linked immunosorbent assay (ELISA). Cells that
produce chemokines and lymphocytes that express chemokine receptors were
identified by immunohistochemistry. The production of IP-10 and Mig proteins by
salivary epithelial cells in response to IFNgamma was determined by ELISA.
RESULTS: Expression of IP-10 and Mig messenger RNA (mRNA) was significantly
up-regulated in SS salivary glands compared with normal salivary glands (both P
< 0.01). There was no significant difference in SDF-1 mRNA expression between
the SS and normal salivary glands. IP-10 and Mig proteins were predominantly
expressed in the ductal epithelium adjacent to lymphoid infiltrates. Most of the
CD3+ infiltrating lymphocytes in dense periductal foci expressed CXCR3, the
receptor for IP-10 and Mig. IFNgamma induced the production of high levels of
IP-10 and Mig proteins from cultured SS salivary epithelial cells.
CONCLUSION: These findings suggest that IFNgamma stimulates the production of
IP-10 and Mig in the SS ductal epithelium, and that IP-10 and Mig are involved
in the accumulation of T cell infiltrates in the SS salivary gland. Chemokines
or chemokine receptors could be a rational new therapeutic target in SS.
DOI: 10.1002/art.10577
PMID: 12384933 [Indexed for MEDLINE]
29. Clin Exp Immunol. 2012 Jul;169(1):17-26. doi: 10.1111/j.1365-2249.2012.04587.x.
Cytokine/chemokine profiles contribute to understanding the pathogenesis and
diagnosis of primary Sjögren's syndrome.
Moriyama M(1), Hayashida JN, Toyoshima T, Ohyama Y, Shinozaki S, Tanaka A,
Maehara T, Nakamura S.
Author information:
(1)Section of Oral and Maxillofacial Oncology, Division of Maxillofacial
Diagnostic and Surgical Sciences, Faculty of Dental Science, Kyushu University,
Maidashi, Higashi-ku, Fukuoka, Japan.
To investigate the pathogenesis of localized autoimmune damage in Sjögren's
syndrome (SS) by examining the expression patterns of cytokines, chemokines and
chemokine receptors at sites of autoimmune damage. mRNA expression of these
molecules in the labial salivary glands (LSGs) and peripheral blood mononuclear
cells (PBMCs) from 36 SS patients was examined using a real-time polymerase
chain reaction-based method. Subsets of the infiltrating lymphocytes and
chemokines/chemokine receptors expression in the LSG specimens were examined by
immunohistochemistry. Cytokines/chemokine concentrations in the saliva were
analysed using flow cytometry or enzyme-linked immunosorbent assay. mRNA
expression of T helper type 1 (Th1) cytokines, chemokines and chemokine
receptors was higher in LSGs than in PBMCs. In contrast, mRNA expression of Th2
cytokines, chemokines [thymus and activation-regulated chemokine (TARC/CCL17),
macrophage-derived chemokine (MDC/CCL22)] and chemokine receptor (CCR4) was
associated closely with strong lymphocytic accumulation in LSGs. Furthermore,
TARC and MDC were detected immunohistochemically in/around the ductal epithelial
cells in LSGs, whereas CCR4 was detected on infiltrating lymphocytes. The
concentrations of these cytokines/chemokines were significantly higher in the
saliva from SS patients than those from controls, and the concentrations of Th2
cytokines/chemokines were associated closely with strong lymphocytic
accumulation in LSGs. These results suggest that SS might be initiated and/or
maintained by Th1 and Th17 cells and progress in association with Th2 cells via
the interaction between particular chemokines/chemokine receptors. Furthermore,
the measurement of cytokines/chemokines in saliva is suggested to be useful for
diagnosis and also to reveal disease status.
© 2012 The Authors. Clinical and Experimental Immunology © 2012 British Society
for Immunology.
DOI: 10.1111/j.1365-2249.2012.04587.x
PMCID: PMC3390469
PMID: 22670774 [Indexed for MEDLINE]
30. Int Rev Immunol. 2015;34(6):486-99. doi: 10.3109/08830185.2014.975892. Epub 2014
Nov 11.
New insights into ADAMs regulation of the GRO-α/CXCR2 system: focus on Sjögren's
syndrome.
Sisto M(1), Lisi S(1).
Author information:
(1)a Department of Basic Medical Sciences, Neurosciences and Sense Organs,
Section of Human Anatomy and Histology, Laboratory of Cell Biology , University
of Bari Medical School , Bari , Italy.
Chemokine-dependent signaling in immune cells is a very important mechanism
leading to integrin activation and leukocyte recruitment. During the last years,
several studies were performed investigating the role of the chemokine
Growth-related oncogene-alpha (GRO-α) and its receptor CXC chemokine receptor 2
(CXCR2) in different diseases. Recently, many new functions and properties of
GRO-α/CXCR2 system have been discovered and associated with atherosclerosis,
angiogenesis, and many inflammatory conditions, such as autoimmune diseases. The
purpose of this review is to discuss current advances in our understanding of
the function of the GRO-α/CXCR2 system and related clinical implications
associated with autoimmune diseases, such as primary Sjogren's syndrome (pSjS).
Included is a discussion of the role of the ADAM17 metalloproteinase in
modulating the GRO-α/CXCR2 axis in pSjS. Notably inhibitors of ADAM17 are being
developed for the treatment of various autoimmune diseases. We hope to further
evaluate this system in the pathogenesis of autoimmune diseases to promote a
background for therapeutic interventions.
DOI: 10.3109/08830185.2014.975892
PMID: 25386842 [Indexed for MEDLINE]
31. Rheumatol Int. 2020 Apr;40(4):541-548. doi: 10.1007/s00296-020-04524-5. Epub
2020 Feb 11.
Serum CXCL13 levels are associated with lymphoma risk and lymphoma occurrence in
primary Sjögren's syndrome.
Traianos EY(1), Locke J(1), Lendrem D(1), Bowman S(2), Hargreaves B(3), Macrae
V(3); UK primary Sjögren’s syndrome registry; Tarn JR(1), Ng WF(4)(5).
Author information:
(1)Musculoskeletal Research Group, Faculty of Medical Sciences, Institute of
Cellular Medicine, Newcastle University, Framlington Place, Newcastle upon Tyne,
NE2 4HH, UK.
(2)Univesity Hospital Birmingham, Birmingham, UK.
(3)NIHR Newcastle Biomedical Research Center, Newcastle upon Tyne, UK.
(4)Musculoskeletal Research Group, Faculty of Medical Sciences, Institute of
Cellular Medicine, Newcastle University, Framlington Place, Newcastle upon Tyne,
NE2 4HH, UK. wan-fai.ng@ncl.ac.uk.
(5)NIHR Newcastle Biomedical Research Center, Newcastle upon Tyne, UK.
wan-fai.ng@ncl.ac.uk.
Primary Sjögren's syndrome (pSS) is an autoimmune disease characterised by an
increased risk for non-Hodgkin lymphoma (NHL) development. Ectopic germinal
centre (GC) in the salivary gland is associated with increased NHL risk in pSS,
and the chemokine CXCL13 is implicated in B-cell migration and GC formation.
Serum CXCL13 concentrations were quantified by ELISA in 48 healthy individuals,
273 pSS patients without NHL (pSS-nonL), and 38 pSS patients with NHL (pSS-NHL+)
from the United Kingdom Primary Sjögren's Syndrome Registry cohort. PSS-nonL
patients were stratified into low risk (LR), moderate risk (MR) and high risk
(HR) groups according to the lymphoma risk score proposed by Fragkioudaki et al.
Differences in serum CXCL13 levels among groups were analysed using the Wilcoxon
method. Also, changes in serum CXCL13 over a time period of at least 1 year and
a median 4 years were assessed for 200 pSS-nonL and 8 pSS-NHL+ patients. In
addition, associations of serum CXCL13 with B-cell and inflammatory markers were
investigated by correlation analyses and logistic regression. Serum CXCL13
levels were higher in all pSS groups compared to controls (p < 0.0001), and in
pSS-NHL+ compared to pSS-nonL patients (p = 0.0204). LR patients had lower
CXCL13 levels than MR patients (p < 0.0001) and pSS-NHL+ patients (p = 0.0008).
CXCL13 levels remained stable over the study period for all pSS groups. CXCL13
was associated (p < 0.0005) with Immunoglobulin G (IgG), B-cell activating
factor, β2 microglobulin, combined free light chains, κ and λ light chains,
anti-Ro/SSA, anti-La/SSB, and erythrocyte sedimentation rate. IgG and C3
controlled for age and gender were significantly associated with NHL risk in
pSS. Serum CXCL13 levels were elevated in pSS-NHL+ and MR patients compared to
LR patients and remained stable over time. Further study is required to
investigate the role of CXCL13 in pSS-associated NHL risk.
DOI: 10.1007/s00296-020-04524-5
PMCID: PMC7069897
PMID: 32047959 [Indexed for MEDLINE]
Conflict of interest statement: Author Professor Simon Bowman has provided
consultancy services in the area of Sjögren’s syndrome for the following
companies: Celgene, Eli Lilly, Glenmark, GSK, Medimmune, Novartis, Ono, Pfizer,
Takeda, UCB. Author Emmanuella Young Traianos declares that she has no conflict
of interest. Author Dr. James Locke declares that he has no conflict of
interest. Author Dr. Dennis Lendrem declares that he has no conflict of
interest. Author Ben Hargreaves declares that he has no conflict of interest.
Author Victoria Macrae declares that she has no conflict of interest. Author Dr.
Jessica Rachael Tarn declares that she has no conflict of interest. Author
Professor Wan-Fai Ng declares that he has no conflict of interest.
32. Br J Rheumatol. 1998 Jul;37(7):779-83. doi: 10.1093/rheumatology/37.7.779.
Chemokine expression and leucocyte infiltration in Sjögren's syndrome.
Cuello C(1), Palladinetti P, Tedla N, Di Girolamo N, Lloyd AR, McCluskey PJ,
Wakefield D.
Author information:
(1)Inflammation Research Unit, School of Pathology, The University of New South
Wales, Sydney, Australia.
OBJECTIVE: To investigate the expression and source of chemokines in minor
salivary gland biopsies (MSGs) in patients with Sjögren's syndrome (SS).
METHODS: Immunohistochemical analysis was used to determine the pattern of
chemokine expression in MSGs from patients with (n=6) and without (n=5) SS, as
well as to examine the phenotype of both resident and infiltrating cells
expressing chemokines.
RESULTS: Significant differences in the number of infiltrating mononuclear (MN)
cells in patients with and without SS were noted. Ductal epithelial cells of SS
biopsies expressed significantly increased levels of macrophage inflammatory
protein (MIP)-1alpha, MIP-1beta, interleukin-8 (IL-8) and RANTES (Regulated upon
Activation, Normal T cell Expressed and Secreted). Biopsies from patients with
SS showed that MIP-1beta was expressed by 51% of infiltrating cells, while 41%
expressed MIP-1alpha, whereas 22 and 7% expressed RANTES and IL-8, respectively.
CONCLUSION: Chemokines expressed by ductal epithelial cells may attract
circulating leucocytes, in particular CD4+ T cells, towards the site of
inflammation, thereby orchestrating the influx of MN cells characteristically
seen in MSGs in SS. Chemokines may be induced directly by a putative triggering
agent for SS, or secondary to the release of pro-inflammatory cytokines produced
by epithelial cells. These findings further implicate epithelial cells as
playing a major role in the pathogenesis of SS and implicate chemokines in the
leucocyte recruitment in this setting.
DOI: 10.1093/rheumatology/37.7.779
PMID: 9714357 [Indexed for MEDLINE]
33. Arthritis Rheumatol. 2015 Dec;67(12):3226-33. doi: 10.1002/art.39315.
CXCL13 and CCL11 Serum Levels and Lymphoma and Disease Activity in Primary
Sjögren's Syndrome.
Nocturne G(1), Seror R(2), Fogel O(1), Belkhir R(3), Boudaoud S(1), Saraux A(4),
Larroche C(5), Le Guern V(6), Gottenberg JE(7), Mariette X(2).
Author information:
(1)Université Paris-Sud, INSERM UMR1184, Le Kremlin-Bicêtre, France.
(2)Université Paris-Sud, INSERM UMR1184, and Hôpital Bicêtre, Hôpitaux
Universitaires Paris-Sud, Le Kremlin-Bicêtre, France.
(3)Hôpital Bicêtre, Le Kremlin-Bicêtre, France.
(4)Centre Hospitalier Universitaire (CHU) de Brest, Brest, France.
(5)CHU de Avicenne, AP-HP, Bobigny, France.
(6)CHU de Cochin, AP-HP, Paris, France.
(7)Hôpital de Hautepierre, CHU de Strasbourg, Strasbourg, France.
OBJECTIVE: Non-Hodgkin's lymphoma (NHL) is a severe complication of primary
Sjögren's syndrome (SS). Ectopic germinal centers (GCs) in the salivary glands
are predictors of the occurrence of NHL. Given the association between CCL11 and
CXCL13 and ectopic GCs, we assessed the link between these chemokines and NHL,
as well as the association between these chemokines and disease activity, in
patients with primary SS.
METHODS: Serum levels of CCL11 and CXCL13 were evaluated by multiplex assay in
385 patients included in the Assessment of Systemic Signs and Evolution of
Sjögren's Syndrome (ASSESS) cohort. The association between chemokine levels, B
cell biomarkers, and patient subsets was assessed using Spearman's test for
continuous data and the nonparametric Mann-Whitney U test for categorical data.
Multivariate analyses were performed to identify parameters associated with
lymphoma and disease activity.
RESULTS: Seventeen patients had a history of lymphoma, and 5 of them had
developed NHL during followup. The median serum levels of CCL11 and CXCL13 in
the total cohort were 106.48 pg/ml (interquartile range 69.33-149.85) and 108.31
pg/ml (interquartile range 58.88-200.13), respectively. Patients with lymphoma
had higher levels of CXCL13 than did patients without lymphoma (P = 0.006) and a
trend toward a higher level of CCL11 (P = 0.056). Low C4 and high BAFF levels
were associated with NHL on multivariate analysis (P = 0.01 and P = 0.0002,
respectively). CCL11 and CXCL13 levels correlated positively with the rheumatoid
factor titer, the κ-to-λ free light chain ratio, and the β2 -microglubulin
level. CXCL13 was the only parameter associated with disease activity on
multivariate analysis.
CONCLUSION: These findings demonstrate a link between CXCL13 and CCL11 and
disease activity and lymphoma. This highlights the continuum between chronic B
cell activation, disease activity, and lymphomagenesis in patients with primary
SS.
© 2015, American College of Rheumatology.
DOI: 10.1002/art.39315
PMID: 26359802 [Indexed for MEDLINE]
34. Front Immunol. 2021 Aug 17;12:705079. doi: 10.3389/fimmu.2021.705079.
eCollection 2021.
Serum, but Not Saliva, CXCL13 Levels Associate With Infiltrating CXCL13+ Cells
in the Minor Salivary Gland Lesions and Other Histologic Parameters in Patients
With Sjögren's Syndrome.
Chatzis L(1)(2), Goules AV(1)(2), Stergiou IE(1)(2), Voulgarelis M(1)(2),
Tzioufas AG(1)(2), Kapsogeorgou EK(1)(2).
Author information:
(1)Department of Pathophysiology, School of Medicine, National and Kapodistrian
University of Athens, Athens, Greece.
(2)Institute for Autoimmune Systemic and Neurological Diseases, Athens, Greece.
Recent studies suggest that elevated CXCL13 serum levels in patients with
primary Sjögren's syndrome (pSS) associate with minor salivary gland (MSG)
histologic features, disease severity, as well as high-risk status for
non-Hodgkin lymphoma (NHL) development and NHL itself. In contrast, limited
discriminative value of CXCL13 saliva levels has been reported. Prompt by these
reports, we sought to validate the clinical utility of CXCL13 by investigating
potential correlations of serum and saliva levels with MSG histopathologic
[including CXCL13+-cell number, severity of infiltrates and germinal center (GC)
formation], serologic and clinical parameters, as well as NHL. CXCL13 levels
were evaluated in paired serum and saliva specimens of 45 pSS patients (15 with
NHL; pSS-associated NHL: SSL), 11 sicca-controls (sicca-complaining individuals
with negative MSG biopsy and negative autoantibody profile), 10 healthy
individuals (healthy-controls) and 6 non-SS-NHLs. CXCL13+-cells were measured in
paired MSG-tissues of 22 of pSS patients studied (including 7 SSLs) and all
sicca-controls. CXCL13 serum levels were significantly increased in pSS and SSL
patients compared to sicca- and healthy-controls and were positively correlated
with the CXCL13+-cell number and biopsy focus-score. Serum CXCL13 was
significantly higher in pSS patients with GCs, rheumatoid factor,
hypocomplementemia, high disease activity, NHL and in high-risk patients for NHL
development. CXCL13 saliva levels were significantly increased in SSL patients
(compared to non-SS-NHLs), patients with GCs and in high-risk for NHL patients.
Univariate analysis revealed that CXCL13 serum, but not saliva, levels were
associated with lymphoma, an association that did not survive multivariate
analysis. Conclusively, our findings confirm that serum, but not saliva, levels
of CXCL13 are associated with histologic, serologic and clinical features
indicative of more severe pSS.
Copyright © 2021 Chatzis, Goules, Stergiou, Voulgarelis, Tzioufas and
Kapsogeorgou.
DOI: 10.3389/fimmu.2021.705079
PMCID: PMC8416055
PMID: 34484201 [Indexed for MEDLINE]
Conflict of interest statement: AT has received research grants from NOVARTIS,
PFIZER, UCB, ABBVIE and GSK pharmaceutical companies, through the National and
Kapodistrian University of Athens, outside the submitted work. The remaining
authors declare that the research was conducted in the absence of any commercial
or financial relationships that could be construed as a potential conflict of
interest.
35. Clin Exp Immunol. 1995 Nov;102(2):360-7. doi:
10.1111/j.1365-2249.1995.tb03790.x.
Prevention of adoptive transfer of murine Sjögren's syndrome into severe
combined immunodeficient (SCID) mice by antibodies against intercellular
adhesion molecule-1 (ICAM-1) and lymphocyte function-associated antigen-1
(LFA-1).
Hayashi Y(1), Haneji N, Yanagi K, Higashiyama H, Yagita H, Hamano H.
Author information:
(1)Department of Pathology, Tokushima University School of Dentistry, Japan.
We have analysed the role of ICAM-1 and LFA-1 during development of autoimmune
sialadenitis in MRL/lpr mice by direct analysis of RNA obtained from the
salivary gland tissues, and the therapeutic effects with antibody administration
on adoptive transfer system into SCID mice. The expression of cell adhesion
molecules was assessed by using reverse transcriptase polymerase chain reaction
(RT-PCR) and Southern blot analysis, and immunohistochemical analysis.
Up-regulated expression of ICAM-1 mRNA was observed before the onset of
inflammatory lesions in the salivary glands at 1 month and 2 months old, and
thereafter LFA-1 mRNA was expressed within the typical inflammatory lesions,
resembling human Sjögren's syndrome in MRL/lpr mice. Immunohistochemically,
ICAM-1 was localized exclusively in the endothelial cells of varying sized blood
vessels before the onset of disease, and LFA-1 expressing inflammatory cells
were found within these lesions. When the therapeutic effects in vivo were
examined, antibodies to ICAM-1 in combination with anti-LFA-1 prevented adoptive
transfer of Sjögren's syndrome in MRL/lpr mice into SCID mice, while no
significant effect was found when treated with either antibody. These findings
indicate that in Sjögren's syndrome-like autoimmune lesions in MRL/lpr mice the
ICAM-1/LFA-1 pathway may play a crucial role in the initiation and subsequent
progression of T cell-mediated autoimmunity in the salivary and lacrimal glands
of MRL/lpr mice.
DOI: 10.1111/j.1365-2249.1995.tb03790.x
PMCID: PMC1553424
PMID: 7586691 [Indexed for MEDLINE]
36. Int J Mol Sci. 2020 Jun 25;21(12):4512. doi: 10.3390/ijms21124512.
Pulmonary Involvement in a Mouse Model of Sjögren's Syndrome Induced by STING
Activation.
Papinska J(1), Bagavant H(1), Gmyrek GB(1), Deshmukh US(1).
Author information:
(1)Arthritis and Clinical Immunology Program, Oklahoma Medical Research
Foundation, Oklahoma City, OK 73104, USA.
Sjögren's Syndrome (SS), a chronic autoimmune disorder affecting multiple organ
systems, is characterized by an elevated type I interferon (IFN) response.
Activation of Stimulator of Interferon Genes (STING) protein induces type I IFN
and in mice, several features of SS, including anti-nuclear antibodies,
sialadenitis, and salivary gland dysfunction. Since lung involvement occurs in
one-fifth of SS patients, we investigated whether systemic activation of STING
also leads to lung inflammation. Lungs from female C57BL/6 mice injected with
the STING agonist 5, 6-Dimethylxanthenone-4-acetic acid (DMXAA), were evaluated
for acute and chronic inflammatory responses. Within 4h of DMXAA injection, the
expression of Ifnb1, Il6, Tnf, Ifng, and Mx1 was significantly upregulated. At 1
and 2 months post-treatment, lungs showed lymphocytic infiltration in the
peri-bronchial regions. The lungs from DMXAA treated mice showed an increased
expression of multiple chemokines and an increase in lymphatic endothelial
cells. Despite STING expression in bronchial epithelium and cells lining the
alveolar wall, bone marrow chimeras between STING knockout and wild type mice
showed that STING expression in hematopoietic cells was critical for lung
inflammation. Our results suggest that activation of the STING pathway might be
involved in SS patients with concomitant salivary gland and lung disease.
DOI: 10.3390/ijms21124512
PMCID: PMC7349948
PMID: 32630417 [Indexed for MEDLINE]
Conflict of interest statement: The authors declare no conflict of interest. The
funders had no role in the design of the study; in the collection, analyses, or
interpretation of data; in the writing of the manuscript, or in the decision to
publish the results.
37. Front Immunol. 2019 Apr 24;10:795. doi: 10.3389/fimmu.2019.00795. eCollection
2019
Elevated CCL19/CCR7 Expression During the Disease Process of Primary Sjögren's
Syndrome.
Liu Z(1), Li F(1), Pan A(2), Xue H(1), Jiang S(1), Zhu C(2), Jin M(2), Fang
J(2), Zhu X(2), Brown MA(3)(4), Wang X(2).
Author information:
(1)Institute of Genomic Medicine, Wenzhou Medical University, Wenzhou, China.
(2)Rheumatology Department, The First Affiliated Hospital of Wenzhou Medical
University, Wenzhou, China.
(3)Institute of Health and Biomedical Innovation, School of Biomedical Sciences,
Queensland University of Technology (QUT) at Translational Research Institute,
Brisbane, QLD, Australia.
(4)Centre for Precision Medicine, The First Affiliated Hospital of Wenzhou
Medical University, Wenzhou, China.
Primary Sjögren's syndrome (pSS) is a common chronic autoimmune disease
characterized by a high prevalence of autoantibodies and lymphocyte-mediated
exocrine gland damage. To enhance our understanding of the mechanisms underlying
the progression of the disease and to discover potential biomarkers for the
early diagnosis of pSS, we applied RNA sequencing to compare the gene expression
patterns in minor salivary glands between pSS patients and non-pSS. A total of
293 differentially expressed genes (DEGs) were detected in pSS vs. non-pSS (FDR
< 0.05, fold changes > 2). Of these DEGs, 285 (97.26%) were up-regulated, with
most being involved in immune system activation, especially in the formation of
the immunological synapse. Significantly elevated CCL19/CCR7 expression in the
salivary gland was found to be related to anti-Sjögren's syndrome-related
antigen A (SSA) antibody and IgG levels in pSS patients, which was further
confirmed in a larger cohort. Up-regulated gene expression showed strong
discriminatory accuracy in identifying pSS with area under the curve of 0.98
using receiver operating characteristic curve analysis. In conclusion, gene
expression changes in pSS include strong markers of immunological activation and
have good discriminatory power in identifying patients with pSS.
DOI: 10.3389/fimmu.2019.00795
PMCID: PMC6491632
PMID: 31068931 [Indexed for MEDLINE]
38. Front Immunol. 2018 Nov 8;9:2594. doi: 10.3389/fimmu.2018.02594. eCollection
2018
CCL22-Producing Resident Macrophages Enhance T Cell Response in Sjögren's
Syndrome.
Ushio A(1), Arakaki R(1), Otsuka K(1), Yamada A(1), Tsunematsu T(2), Kudo Y(1),
Aota K(3), Azuma M(3), Ishimaru N(1).
Author information:
(1)Department of Oral Molecular Pathology, Tokushima University Graduate School
of Biomedical Sciences, Tokushima, Japan.
(2)Department of Pathology and Laboratory Medicine, Tokushima University
Graduate School of Biomedical Sciences, Tokushima, Japan.
(3)Department of Oral Medicine, Tokushima University Graduate School of
Biomedical Sciences, Tokushima, Japan.
Macrophages (MΦs) are critical regulators of immune response and serve as a link
between innate and acquired immunity. The precise mechanism of involvement of
tissue-resident MΦs in the pathogenesis of autoimmune diseases is not clear.
Here, using a murine model for Sjögren's syndrome (SS), we investigated the role
of tissue-resident MΦs in the onset and development of autoimmunity. Two unique
populations of CD11bhigh and CD11blow resident MΦs were observed in the target
tissue of the SS model. Comprehensive gene expression analysis of chemokines
revealed effective production of CCL22 by the CD11bhigh MΦs. CCL22 upregulated
the migratory activity of CD4+ T cells by increasing CCR4, a receptor of CCL22,
on T cells in the SS model. In addition, CCL22 enhanced IFN-γ production of T
cells of the SS model, thereby suggesting that CCL22 may impair the local immune
tolerance in the target organ of the SS model. Moreover, administration of
anti-CCL22 antibody suppressed autoimmune lesions in the SS model. Finally,
histopathological analysis revealed numerous CCL22-producing MΦs in the minor
salivary gland tissue specimens of the SS patients. CCL22-producing
tissue-resident MΦs may control autoimmune lesions by enhancing T cell response
in the SS model. These results suggest that specific chemokines and their
receptors may serve as novel therapeutic or diagnostic targets for SS.
DOI: 10.3389/fimmu.2018.02594
PMCID: PMC6236111
PMID: 30467506 [Indexed for MEDLINE]
39. Lab Invest. 2021 Aug;101(8):1084-1097. doi: 10.1038/s41374-020-0453-0. Epub 2020
Jul 3.
CP-25 alleviates antigen-induced experimental Sjögren's syndrome in mice by
inhibiting JAK1-STAT1/2-CXCL13 signaling and interfering with B-cell migration.
Wu H(#)(1)(2)(3), Chen X(#)(4)(5)(6), Gu F(#)(4)(5)(6), Zhang P(4)(5)(6), Xu
S(4)(5)(6), Liu Q(4)(5)(6), Zhang Q(4)(5)(6), Wang X(4)(5)(6), Wang C(4)(5)(6),
Körner H(4)(5)(6), Wei W(7)(8)(9).
Author information:
(1)Institute of Clinical Pharmacology, Anhui Medical University, Hefei, 230032,
Anhui, China. wuhuaxun01@163.com.
(2)Key Laboratory of Anti-inflammatory and Immune Medicine, Ministry of
Education, Hefei, 230032, Anhui, China. wuhuaxun01@163.com.
(3)Anhui Collaborative Innovation Center of Anti-inflammatory and Immune
Medicine, Hefei, 230032, Anhui, China. wuhuaxun01@163.com.
(4)Institute of Clinical Pharmacology, Anhui Medical University, Hefei, 230032,
Anhui, China.
(5)Key Laboratory of Anti-inflammatory and Immune Medicine, Ministry of
Education, Hefei, 230032, Anhui, China.
(6)Anhui Collaborative Innovation Center of Anti-inflammatory and Immune
Medicine, Hefei, 230032, Anhui, China.
(7)Institute of Clinical Pharmacology, Anhui Medical University, Hefei, 230032,
Anhui, China. wwei@ahmu.edu.cn.
(8)Key Laboratory of Anti-inflammatory and Immune Medicine, Ministry of
Education, Hefei, 230032, Anhui, China. wwei@ahmu.edu.cn.
(9)Anhui Collaborative Innovation Center of Anti-inflammatory and Immune
Medicine, Hefei, 230032, Anhui, China. wwei@ahmu.edu.cn.
(#)Contributed equally
The etiology of primary Sjögren's syndrome (pSS) remains unknown, and there is
no complete curative drug. In this study, we treated a mouse model of the
submandibular gland (SG) protein-immunized experimental Sjögren's syndrome (ESS)
with paeoniflorin-6'-O-benzene sulfonate (termed CP-25) to evaluate the
potential therapeutic effects of CP-25. Through in vivo experiments, we found
that CP-25 increased saliva flow, alleviated the salivary gland indexes, and
improved tissue integrity in the ESS model. The viability of splenocytes and
B-lymphocyte migration from spleen were reduced in ESS mice. Furthermore, CP-25
decreased the expression of IgG antibodies, anti-SSA and anti-SSB antibodies and
modulated the levels of cytokines in the serum of SS mice. The numbers of total
B lymphocytes, plasma cells (PCs), and memory B cells diminished in the salivary
gland. Increased expression of the JAK1-STAT1-CXCL13 axis and IFNα was found in
human tissue isolated from pSS patients. In vitro, after stimulation with IFNα,
the levels of CXCL13 mRNA and CXCL13 in human salivary gland epithelial cells
(HSGEC) increased, while CP-25 counteracted the secretion of CXCL13 and
downregulated the expression of CXCL13. IFN-α activated the JAK1-STAT1/2-CXCL13
signaling pathway in HSGEC, which was negatively regulated by additional CP-25.
As a consequence, B-cell migration was downregulated in coculture with
IFN-α-stimulated HSGEC. Taken together, this study demonstrated that the
therapeutic effects of CP-25 were associated with the inhibition of the
JAK1-STAT1/2-CXCL13 signaling pathway in HSGEC, which impedes the migration of B
cells into the salivary gland. We identified the underlying mechanisms of the
therapeutic effect of CP-25 and provided an experimental foundation for CP-25 as
a potential drug in the treatment of the human autoimmune disorder pSS.
© 2020. The Author(s), under exclusive licence to United States and Canadian
Academy of Pathology.
DOI: 10.1038/s41374-020-0453-0
PMID: 32620868 [Indexed for MEDLINE]
40. J Leukoc Biol. 2013 Nov;94(5):1079-89. doi: 10.1189/jlb.0113036. Epub 2013 Jul
31
CXCL13 is elevated in Sjögren's syndrome in mice and humans and is implicated in
disease pathogenesis.
Kramer JM(1), Klimatcheva E, Rothstein TL.
Author information:
(1)1.School of Dental Medicine, 211 Foster Hall, 3435 Main Street, Buffalo, NY
14214, USA. jkramer@buffalo.edu.
SS is an autoimmune disease. pSS affects exocrine glands predominantly, whereas
sSS occurs with other autoimmune connective tissue disorders. Currently, care
for patients with SS is palliative, as no established therapeutics target the
disease directly, and its pathogenetic mechanisms remain uncertain. B-cell
abnormalities have been identified in SS. CXCL13 directs B-cell chemotaxis and
is elevated in several autoimmune diseases. In this study, we tested the
hypothesis that CXCL13 is elevated in SS in mice and humans and that
neutralization of the chemokine ameliorates disease in a murine model. We
assayed CXCL13 in mouse models and human subjects with SS to determine whether
CXCL13 is elevated both locally and systemically during SS progression and
whether CXCL13 may play a role in and be a biomarker for the disease. Cxcl13
expression in salivary tissue increases with disease progression, and its
blockade resulted in a modest reduction in glandular inflammation in an SS
model. We demonstrate that in humans CXCL13 is elevated in serum and saliva, and
an elevated salivary CXCL13 level distinguishes patients with xerostomia. These
data suggest a role for CXCL13 as a valuable biomarker in SS, as 74% of patients
with SS displayed elevated CXCL13 in sera, saliva, or both. Thus, CXCL13 may be
pathogenically involved in SS and may serve as a new marker and a potential
therapeutic target.
DOI: 10.1189/jlb.0113036
PMCID: PMC3800060
PMID: 23904442 [Indexed for MEDLINE]
41. Arthritis Res Ther. 2013 Oct 30;15(5):R172. doi: 10.1186/ar4359.
Efficacy and safety of rituximab treatment in early primary Sjögren's syndrome:
a prospective, multi-center, follow-up study.
Carubbi F, Cipriani P, Marrelli A, Benedetto P, Ruscitti P, Berardicurti O,
Pantano I, Liakouli V, Alvaro S, Alunno A, Manzo A, Ciccia F, Gerli R, Triolo G,
Giacomelli R.
INTRODUCTION: Primary Sjögren's syndrome (pSS) is an autoimmune disorder
affecting exocrine glands; however, a subgroup of pSS patients experience
systemic extra-glandular involvement leading to a worsening of disease
prognosis. Current therapeutic options are mainly empiric and often translated
by other autoimmune diseases. In the last few years growing evidence suggests
that B-cell depletion by rituximab (RTX) is effective also in pSS. Patients with
early active disease appear to be those who could benefit the most from RTX. The
aim of this study was to investigate the efficacy and safety of RTX in
comparison to disease modifying anti-rheumatic drugs (DMARDs) in early active
pSS patients.
METHODS: Forty-one patients with early pSS and active disease (EULAR Sjogren's
syndrome disease activity index, ESSDAI ≥ 6) were enrolled in the study.
Patients were treated with either RTX or DMARDs in two different Rheumatology
centers and followed up for 120 weeks. Clinical assessment was performed by
ESSDAI every 12 weeks up to week 120 and by self-reported global disease
activity pain, sicca symptoms and fatigue on visual analogic scales,
unstimulated saliva flow and Schirmer's I test at week 12, 24, 48, 72, 96, and
120. Laboratory assessment was performed every 12 weeks to week 120. Two labial
minor salivary gland (MSG) biopsies were obtained from all patients at the time
of inclusion in the study and at week 120.
RESULTS: Our study demonstrated that RTX treatment results in a faster and more
pronounced decrease of ESSDAI and other clinical parameters compared to DMARDs
treatment. No adverse events were reported in the two groups. We also observed
that RTX is able to reduce glandular infiltrate, interfere with B/T
compartmentalization and consequently with the formation of ectopic lymphoid
structures and germinal center-like structures in pSS-MSGs.
CONCLUSIONS: To our knowledge, this is the first study performed in a large
cohort of early active pSS patients for a period of 120 weeks. We showed that
RTX is a safe and effective agent to be employed in pSS patients with systemic,
extra-glandular involvement. Furthermore, our data on pSS-MSGs provide
additional biological basis to employ RTX in this disease.
DOI: 10.1186/ar4359
PMCID: PMC3979092
PMID: 24286296 [Indexed for MEDLINE]
42. Ann Rheum Dis. 1993 Nov;52(11):806-11. doi: 10.1136/ard.52.11.806.
Vascular cell adhesion molecule 1 and alpha 4 and beta 1 integrins in lymphocyte
aggregates in Sjögren's syndrome and rheumatoid arthritis.
Edwards JC(1), Wilkinson LS, Speight P, Isenberg DA.
Author information:
(1)Department of Medicine, Faculty of Clinical Sciences, University College
London, United Kingdom.
OBJECTIVES: Interactions between vascular cell adhesion molecule 1 (VCAM-1) and
its ligand, the alpha 4/beta 1 integrin, have been shown to be important in a
number of cellular events in vitro. To assess the importance of such
interactions in the development of lymphocytic infiltration in diseased tissue
the distribution of the two ligands has been studied immunohistochemically.
METHODS: Cryostat sections of labial tissue from patients with Sjögren's
syndrome, normal labial tissues, rheumatoid synovia, and normal tonsils were
stained using antibodies to VCAM-1, alpha 4 and beta 1 integrin chains, and
markers for T cells, B cells, macrophages, and follicular dendritic reticulum
cells (FDRCs), visualised using alkaline phosphatase and fast red.
RESULTS: Staining patterns for VCAM-1 and integrin chains in lymphocyte
aggregates in synovial and labial tissues were similar. VCAM-1 staining was
found on both vascular and ramifying dendritic cells at the centre of large T
cell aggregates and in all aggregates where there was a central clustering of B
cells. VCAM-1 colocalised with, but also extended beyond, staining for the FDRC
marker R4/23. Staining for the alpha 4 and beta 1 integrin chains was more
widespread than staining for VCAM-1, with no significant increase in staining at
sites of maximum VCAM-1 staining. In tonsils VCAM-1 and R4/23 codistributed in
germinal centres, but staining for the alpha 4 and beta 1 integrin chains was
chiefly seen in T lymphocyte areas.
CONCLUSIONS: VCAM-1 may be more important in determining the distribution of B
than T lymphocytes in lymphocytic infiltration of non-lymphoid tissue. Unlike
the follicles of lymphoid tissue, ectopic follicle-like structures in
non-lymphoid tissues may form by immigration of B cells via VCAM-1+ vessels at
the centre of T cell aggregates.
DOI: 10.1136/ard.52.11.806
PMCID: PMC1005193
PMID: 7504438 [Indexed for MEDLINE]
43. Clin Rheumatol. 2016 Dec;35(12):3063-3067. doi: 10.1007/s10067-016-3406-7. Epub
2016 Sep 12.
High salivary soluble L-selectin and interleukin-7 levels in Asian Indian
patients with primary Sjögren's syndrome.
Kabeerdoss J(1), Sandhya P(2), Mandal SK(2), Gowri M(3), Danda D(2).
Author information:
(1)Department of Clinical Immunology and Rheumatology, Christian Medical
College, Vellore, Tamil Nadu, 632004, India. Jayakanthan@cmcvellore.ac.in.
(2)Department of Clinical Immunology and Rheumatology, Christian Medical
College, Vellore, Tamil Nadu, 632004, India.
(3)Department of Biostatistics, Christian Medical College, Vellore, Tamil Nadu,
India.
In present study, we aimed to study salivary soluble L-selectin (sL-selectin),
interleukin-7(IjL-7), and lymphotoxin-α levels in primary Sjögren's syndrome
(pSS) and their clinical as well as serological correlations. pSS patients
fulfilling either the American European Consensus Group (AECG) and/or the
American college of Rheumatology (ACR) criteria were recruited. Age- and
sex-matched hospital staff were recruited as healthy controls. Unstimulated
saliva was collected by the spitting method; sL-selectin, IL-7, and
lymphotoxin-α were measured in the saliva using commercial ELISA kits.
Forty-three patients with pSS and 31 healthy controls were included in the
study. Increased levels of sL-selectin and IL-7 were found in the saliva of
patients as compared to controls. Lymphotoxin-α was undetectable in the saliva
of pSS patients and controls. Salivary sL-selectin positively correlated with
rheumatoid factor (r = 0.47; p < 0.003). No other variable including ESSDAI was
significantly associated with salivary sL-selectin and IL-7 levels. Indian
patients with primary Sjögren's syndrome have higher salivary sL-selectin and
IL-7 levels than healthy controls.
DOI: 10.1007/s10067-016-3406-7
PMID: 27620619 [Indexed for MEDLINE]
44. Rheumatology (Oxford). 2020 Jan 1;59(1):165-170. doi:
10.1093/rheumatology/kez255.
CXCL13 as biomarker for histological involvement in Sjögren's syndrome.
Colafrancesco S(1), Priori R(1), Smith CG(2), Minniti A(1), Iannizzotto V(2),
Pipi E(2), Lucchesi D(3), Pontarini E(3), Nayar S(2), Campos J(2), Arienzo F(1),
Fusconi M(4), Cerbelli B(5), Giordano C(5), Valesini G(1), Bombardieri M(3),
Fisher BA(2)(6), Barone F(2)(6).
Author information:
(1)Dipartimento di Medicina Interna e Specialità Mediche, Rheumatology Unit,
Sapienza University, Rome, Italy.
(2)Rheumatology Research Group, Institute of Inflammation and Ageing, University
of Birmingham, Birmingham, UK.
(3)Centre for Experimental Medicine and Rheumatology, William Harvey Research
Institute, Bart's and the London School of Medicine and Dentistry, Queen Mary
University of London, London, UK.
(4)Department of Sense Organs, Sapienza University of Rome, Rome, Italy.
(5)Department of Radiological, Oncological and Pathological Sciences, Sapienza
University of Rome, Rome, Italy.
(6)National Institute for Health Research (NIHR) Birmingham Biomedical Research
Centre, University Hospitals Birmingham NHS Foundation Trust, Birmingham, UK.
OBJECTIVES: SS is an autoimmune condition characterized by systemic B-cell
activation, autoantibody production and ectopic germinal centres' formation
within the salivary gland (SG). The extent of SG infiltrate has been proposed as
a biomarker of disease severity. Plasma levels of CXCL13 correlate with germinal
centres' activity in animal models and disease severity in SS, suggesting its
potential use as a surrogate serum marker to monitor local B-cell activation.
The aim of this study was to evaluate the potential role of CXCL13 as a
biomarker of SG pathology in two independent SS cohorts.
METHODS: 109 patients with SS were recruited at Sapienza University of Rome
(Italy) (n = 60), or at Queen Elizabeth Hospital in Birmingham and Barts Health
NHS Trust in London (n = 49). Both sera and matched minor SG biopsy were
available. Sicca (n = 57) and healthy subjects' (n = 19) sera were used as
control.
RESULTS: CXCL13 serum level was higher in SS patients compared with controls.
Correlations between its serum levels and a series of histomorphological
parameters, including size of the aggregates and the presence germinal centres',
were observed.
CONCLUSION: Our data foster the use of CXCL13 to monitor the extent of local
pathology in SS and its validation in longitudinal clinical studies.
© The Author(s) 2019. Published by Oxford University Press on behalf of the
British Society for Rheumatology. All rights reserved. For permissions, please
email: journals.permissions@oup.com.
DOI: 10.1093/rheumatology/kez255
PMID: 31274159 [Indexed for MEDLINE]
45. Scand J Immunol. 2020 Mar;91(3):e12852. doi: 10.1111/sji.12852. Epub 2019 Dec
13
Decreased circulating CXCR3 + CCR9+T helper cells are associated with elevated
levels of their ligands CXCL10 and CCL25 in the salivary gland of patients with
Sjögren's syndrome to facilitate their concerted migration.
Blokland SLM(1)(2), Kislat A(3), Homey B(3), Smithson GM(4), Kruize AA(1),
Radstake TRDJ(1)(2), van Roon JAG(1)(2).
Author information:
(1)Department of Rheumatology & Clinical Immunology, University Medical Center
Utrecht, Utrecht University, Utrecht, The Netherlands.
(2)Department of Immunology, Laboratory of Translational Immunology, Utrecht
University, Utrecht, The Netherlands.
(3)Department of Dermatology, University of Düsseldorf, Düsseldorf, Germany.
(4)Takeda Pharmaceuticals International, Cambridge, MA, USA.
CCR9 + T helper (Th) cells can induce Sjögren-like symptoms in mice and both
CCR9 + Th cells and their ligand CCL25 are increased in the salivary glands of
primary Sjögren's syndrome (pSS) patients. Increased circulating CCR9 + Th cells
are present in pSS patients. CCR9 + Th cells are hyperresponsive to IL-7,
secrete high levels of IFN-γ, IL-21, IL-17 and IL-4 and potently stimulate B
cells in both patients and healthy individuals. Our aim was to study
co-expression of chemokine receptors on CCR9 + Th cells and whether in pSS this
might differentially affect CCR9 + Th cell frequencies. Frequencies of
circulating CCR9 + and CCR9- Th cells co-expressing CXCR3, CCR4, CCR6 and CCR10
were studied in pSS patients and healthy controls. CCL25, CXCL10, CCL17, CCL20
and CCL27 mRNA and protein expression of salivary gland tissue of pSS and
non-Sjögren's sicca (non-SS) patients was assessed. Chemotaxis assays were
performed to study migration induced by CXCL10 and CCL25. Higher expression of
CXCR3, CCR4 and CCR6 but not CCR10 was observed on CCR9 + Th cells as compared
to cells lacking CCR9. Decreased frequencies of circulating memory CCR9 + CXCR3+
Th cells were found in pSS patients, which was most pronounced in the effector
memory subset. Increased salivary gland CCL25 and CXCL10 expression
significantly correlated and both ligands functioned synergistically based on in
vitro induced chemotaxis. Decreased memory CXCR3 + CCR9+ Th cells in blood of
pSS patients may be due to a concerted action of overexpressed ligands at the
site of inflammation in the salivary glands facilitating their preferential
migration and positioning in the lymphocytic infiltrates.
© 2019 The Authors. Scandinavian Journal of Immunology published by John Wiley &
Sons Ltd on behalf of The Scandinavian Foundation for Immunology.
DOI: 10.1111/sji.12852
PMCID: PMC7064901
PMID: 31733111 [Indexed for MEDLINE]
Conflict of interest statement: None. This study was funded by Takeda
Pharmaceuticals. GM Smithson is an employee of Takeda Pharmaceuticals.
46. Int J Mol Sci. 2021 Jul 2;22(13):7176. doi: 10.3390/ijms22137176.
Upregulated Chemokine and Rho-GTPase Genes Define Immune Cell Emigration into
Salivary Glands of Sjögren's Syndrome-Susceptible C57BL/6.NOD-Aec1Aec2 Mice.
Peck AB(1), Nguyen CQ(1), Ambrus JL(2).
Author information:
(1)Department of Infectious Diseases and Immunology, College of Veterinary
Medicine, University of Florida, P.O. Box 100125, Gainesville, FL 32610, USA.
(2)Division of Allergy, Immunology and Rheumatology, SUNY Buffalo School of
Medicine, 875 Ellicott Street, Buffalo, NY 14203, USA.
The C57BL/6.NOD-Aec1Aec2 mouse is considered a highly appropriate model of
Sjögren's Syndrome (SS), a human systemic autoimmune disease characterized
primarily as the loss of lacrimal and salivary gland functions. This mouse
model, as well as other mouse models of SS, have shown that B lymphocytes are
essential for the development and onset of observed clinical manifestations.
More recently, studies carried out in the C57BL/6.IL14α transgenic mouse have
indicated that the marginal zone B (MZB) cell population is responsible for
development of SS disease, reflecting recent observations that MZB cells are
present in the salivary glands of SS patients and most likely initiate the
subsequent loss of exocrine functions. Although MZB cells are difficult to study
in vivo and in vitro, we have carried out an ex vivo investigation that uses
temporal global RNA transcriptomic analyses to profile differentially expressed
genes known to be associated with cell migration. Results indicate a temporal
upregulation of specific chemokine, chemokine receptor, and Rho-GTPase genes in
the salivary glands of C57BL/6.NOD-Aec1Aec2 mice that correlate with the early
appearance of periductal lymphocyte infiltrations. Using the power of
transcriptomic analyses to better define the genetic profile of lymphocytic
emigration into the salivary glands of SS mice, new insights into the underlying
mechanisms of SS disease development and onset begin to come into focus, thereby
establishing a foundation for further in-depth and novel investigations of the
covert and early overt phases of SS disease at the cellular level.
DOI: 10.3390/ijms22137176
PMCID: PMC8267620
PMID: 34281229 [Indexed for MEDLINE]
Conflict of interest statement: The authors declare no conflict of interest, and
the NIH had no role in the design of the study; in the collection, analyses, or
interpretation of data; in the writing of the manuscript, nor in the decision to
publish the results.
47. Front Immunol. 2022 Jun 1;13:887972. doi: 10.3389/fimmu.2022.887972. eCollection
2022
CCL5 Release by CCR9+ CD8 T Cells: A Potential Contributor to Immunopathology of
Primary Sjögren's Syndrome.
Hinrichs AC(1)(2), Blokland SLM(1)(2), Kruize AA(1), Lafeber FPJ(1), Leavis
HL(1), van Roon JAG(1)(2).
Author information:
(1)Department of Rheumatology & Clinical Immunology, University Medical Center
Utrecht, Utrecht University, Utrecht, Netherlands.
(2)Center for Translational Immunology, University Medical Center Utrecht,
Utrecht University, Utrecht, Netherlands.
INTRODUCTION: Increased CCL5 expression and CD8 T cells have been shown to be
pivotal regulators of immunopathology in primary Sjögren's syndrome (pSS) and
pSS-like disease. Increased CCL5 expression by CCR9+ CD4 T cells has previously
been implicated as a contributor to immunopathology in pSS. The role of CD8 T
cells and in particular CCR9+ CD8 T cells and their potential to secrete CCL5
has not previously been studied in pSS. In this study we investigated both CCR9
and CCL5 expression by CD8 T cells in pSS patients compared to healthy controls
(HC).
METHODS: CCR9 expression on CD8 T cells from peripheral blood was compared
between patients with pSS and HC by flow cytometry. Intracellular CCL5
expression by naive, memory and effector CCR9- and CCR9+ CD8 T cells was
assessed. In addition, the capacity and pace of CCL5 release upon T cell
activation was determined for all subsets and compared with CD4 T cells.
RESULTS: The frequency of circulating CCR9+ CD8 T cells in pSS patients is
increased compared to HC. Antigen-experienced CD8 T cells, especially CCR9+
effector CD8 T cells, express the highest CCL5 levels, and release the highest
levels of CCL5 upon activation. Memory and effector CD8 T cells of pSS patients
express significantly less CCL5 and subsequently release less CCL5 upon
stimulation compared to HC. CCR9+ CD8 T cells rapidly release CCL5 and
significantly more than CCR9+ CD4 T cells.
CONCLUSION: CCR9+ CD8 T cells express more CCL5 than CCR9- CD8 T cells. CCL5 is
rapidly released upon activation, resulting in reduced intracellular expression.
Reduced CCL5 expression by an elevated number of antigen-experienced
CCR9-expressing CD8 T cells in pSS patients points towards increased release in
vivo. This suggests that CCL5 release by CCR9+ CD8 T cells contributes to
immunopathology in pSS.
Copyright © 2022 Hinrichs, Blokland, Kruize, Lafeber, Leavis and van Roon.
DOI: 10.3389/fimmu.2022.887972
PMCID: PMC9198220
PMID: 35720379 [Indexed for MEDLINE]
Conflict of interest statement: The authors declare that the research was
conducted in the absence of any commercial or financial relationships that could
be construed as a potential conflict of interest.
48. Rheumatol Int. 2015 Aug;35(8):1431-4. doi: 10.1007/s00296-014-3210-0. Epub 2015
Jan 8.
Absence of salivary CCL28 in primary Sjögren's syndrome.
Hernandez-Molina G(1), Burkhardt AM, Lima G, Zlotnik A, Betanzos JL, Bahena S,
Llorente L.
Author information:
(1)Department of Immunology and Rheumatology, Instituto Nacional de Ciencias
Médicas y Nutrición Salvador Zubirán, Vasco de Quiroga 15. Tlalpan, 14000,
Mexico City, D.F., Mexico.
CCL28 is a mucosa-associated epithelial-cell-produced chemokine involved in oral
defense. We assessed the level of CCL28 in saliva of primary Sjögren's syndrome
(pSS) patients in comparison with healthy controls and correlated it with IgA
salivary levels. We included 30 non-smoker pSS patients and 30 non-smoker
healthy controls paired by age (±5 years). Saliva samples were collected during
the morning and kept frozen at -86 °C until the analysis. Fifty microliters of
saliva was diluted 3:1 with water and analyzed for CCL28 salivary levels by
ELISA method. The samples were tested in triplicate. IgA salivary levels were
tested by ELISA method. We used descriptive statistics, Mann-Whitney U test and
Kendall's tau correlation coefficients. pSS patients were mostly females
(93.3 %), mean age 54.5 ± 13.3 years and median disease duration of 7.6 years
(0.5-33). Patients with pSS had lower levels of salivary CCL28 when compared
with controls [0 (0-1,272 pg/ml) vs. 94.4 (0-5,810) pg/ml, p < 0.0001]. pSS
patients also had lower median levels of salivary IgA [72.55 μg/ml (0.40-297.4)]
than controls [131.9 μg/ml (6.8-281.8)], although the latter results did not
reach statistical significance (p = 0.51). Among the SS group, there was no
correlation between CCL28 and IgA salivary levels nor between salivary IgA and
disease duration, salivary flow, serum immunoglobulins or dental loss. CCL28 was
absent in saliva of pSS patients; however, this finding did not correlate with
salivary IgA levels.
DOI: 10.1007/s00296-014-3210-0
PMID: 25567740 [Indexed for MEDLINE]
49. Ann Rheum Dis. 2014 Jun;73(6):1253-8. doi: 10.1136/annrheumdis-2012-202500. Epub
2013 Apr 20.
Genetic associations to germinal centre formation in primary Sjogren's syndrome.
Reksten TR(1), Johnsen SJ, Jonsson MV, Omdal R, Brun JG, Theander E, Eriksson P,
Wahren-Herlenius M, Jonsson R, Nordmark G.
Author information:
(1)Broegelmann Research Laboratory, The Gade Institute, University of Bergen, ,
Bergen, Norway.
BACKGROUND: Primary Sjögren's syndrome (pSS) is an autoimmune rheumatic disease
mainly characterised by focal mononuclear cell infiltration in the salivary and
lacrimal glands, and by the symptoms xerostomia and keratoconjunctivitis sicca.
Germinal centre-like structures (GC) are found in the minor salivary glands of
approximately 25% of patients. In this study, we aimed to assess genetic
variations in pSS patients with GC-like formations (GC+) compared with patients
without such formations (GC-).
METHODS: Minor salivary gland biopsies from Swedish and Norwegian pSS patients
(n=320) were evaluated for GC-like formations, identifying 76 GC+ and 244 GC-
patients. A panel of 1536 single-nucleotide polymorphisms (SNPs) in 107 genes
was genotyped. Minor allele frequencies in GC+ and GC- patients were compared
using Fisher's exact test, and associations were considered significant when
p<4.7×10(-4) and suggestive when p<0.01.
RESULTS: In this case-only analysis, we identified two SNPs in CCL11 (eotaxin)
associated with GC-like structures (p<4.7×10(-4), OR 0.45 and 0.41,
respectively). A haplotype of the two minor alleles was associated with GC
status with p=2.6×10(-4), OR 0.40. Suggestive associations (p<0.01) were found
in SNPs in the B cell activation and/or GC-formation related genes AICDA, BANK1
and BCL2. Furthermore, SNPs in IL17A, ICA1, PKN1 and SNPs in the NF-κB pathway
genes CARD8, IKBKE and TANK were found suggestively associated with GC-like
structures.
CONCLUSIONS: Our findings suggest that genetic variations may explain why
ectopic GC-like structures are present in some pSS patients, and support the
hypothesis that GC+ and GC- patients represent distinct disease phenotypes.
DOI: 10.1136/annrheumdis-2012-202500
PMID: 23606706 [Indexed for MEDLINE]
50. Joint Bone Spine. 2018 May;85(3):379-380. doi: 10.1016/j.jbspin.2017.05.014.
Epub 2017 May 19.
Markedly high salivary and lacrimal CXCL17 levels in primary Sjögren's syndrome.
Hernández-Ruiz M(1), Zlotnik A(1), Llorente L(2), Hernandez-Molina G(3).
Author information:
(1)Department of Physiology & Biophysics School of Medicine, Institute for
Immunology, University of California, Irvine, United States.
(2)Department of Immunology and Rheumatology, Instituto Nacional de Ciencias
Médicas y Nutrición Salvador Zubirán, Vasco de Quiroga 15, Col. Belisario
Domínguez Sección XVI, 14080 México City, Mexico.
(3)Department of Immunology and Rheumatology, Instituto Nacional de Ciencias
Médicas y Nutrición Salvador Zubirán, Vasco de Quiroga 15, Col. Belisario
Domínguez Sección XVI, 14080 México City, Mexico. Electronic address:
gabyhm@yahoo.com.
DOI: 10.1016/j.jbspin.2017.05.014
PMID: 28532820 [Indexed for MEDLINE]
51. PLoS One. 2015 Apr 27;10(4):e0125501. doi: 10.1371/journal.pone.0125501.
eCollection 2015.
Sjögren's Syndrome Antigen B Acts as an Endogenous Danger Molecule to Induce
Interleukin-8 Gene Expression in Polymorphonuclear Neutrophils.
Wu CH(1), Li KJ(2), Yu CL(3), Tsai CY(4), Hsieh SC(5).
Author information:
(1)Graduate Institute of Clinical Medicine, National Taiwan University College
of Medicine, Taipei, Taiwan; Division of Immunology, Rheumatology and Allergy,
Department of Internal Medicine, National Taiwan University Hospital and
National Taiwan University College of Medicine, Taipei, Taiwan.
(2)Institute of Clinical Medicine, National Yang-Ming University, Taipei,
Taiwan; Division of Immunology, Rheumatology and Allergy, Department of Internal
Medicine, National Taiwan University Hospital and National Taiwan University
College of Medicine, Taipei, Taiwan.
(3)Division of Immunology, Rheumatology and Allergy, Department of Internal
Medicine, National Taiwan University Hospital and National Taiwan University
College of Medicine, Taipei, Taiwan; Institute of Molecular Medicine, National
Taiwan University College of Medicine, Taipei, Taiwan.
(4)Section of Allergy, Immunology and Rheumatology, Taipei Veterans General
Hospital, Taipei, Taiwan.
(5)Division of Immunology, Rheumatology and Allergy, Department of Internal
Medicine, National Taiwan University Hospital and National Taiwan University
College of Medicine, Taipei, Taiwan.
BACKGROUND: Sjögren's syndrome antigen B is expressed in the nucleus and surface
membrane of human polymorphonuclear neutrophils and is released after cell
death. However, its biological role is not clear. This study is aimed to
investigate the effect of Sjögren's syndrome antigen B on human
polymorphonuclear neutrophils.
METHODS: Human recombinant Sjögren's syndrome antigen B (rSSB) purified from E.
coli was incubated with human polymorphonuclear neutrophils as well as retinoid
acid-induced granulocytic differentiated HL-60 cells, HL-60 (RA). Interleukin
(IL)-8 protein production and mRNA expressions were measured by enzyme-linked
immunosorbent assay and quantitative-polymerase chain reaction, respectively.
Uptake of fluorescein isothiocyanate (FITC)-rSSB was assessed by flow cytometry
and fluorescence microscopy. Moreover, mitogen-activated protein kinase (MAPK)
pathways and nuclear factor-kappaB activation were investigated.
RESULTS: Human rSSB stimulated IL-8 production from normal human neutrophils and
HL-60 (RA) cells in a time- and dose-dependent manner. This IL-8-stimulated
activity was blocked by chloroquine and NH4Cl, indicating that endosomal
acidification is important for this effect. We found rSSB activated both MAPK
pathway and nuclear factor-kappaB signaling to transcribe the IL-8 gene
expression of cells. Furthermore, tumor necrosis factor-α exerted an additive
effect and rSSB-anti-SSB immune complex exhibited a synergistic effect on
rSSB-induced IL-8 production.
CONCLUSIONS: Sjögren's syndrome antigen B might act as an endogenous danger
molecule to enhance IL-8 gene expression in human polymorphonuclear neutrophils.
DOI: 10.1371/journal.pone.0125501
PMCID: PMC4411107
PMID: 25915936 [Indexed for MEDLINE]
Conflict of interest statement: Competing Interests: The authors have declared
that no competing interests exist.
52. Exp Eye Res. 2016 Feb;143:1-8. doi: 10.1016/j.exer.2015.10.008. Epub 2015 Oct
14
Sjögren's syndrome associated dry eye in a mouse model is ameliorated by topical
application of integrin α4 antagonist GW559090.
Contreras-Ruiz L(1), Mir FA(1), Turpie B(1), Krauss AH(2), Masli S(3).
Author information:
(1)Schepens Eye Research Inst. and Massachusetts Eye and Ear, Department of
Ophthalmology Harvard Medical School, Boston, MA, USA.
(2)GSK Ophthalmology, King of Prussia, PA, USA.
(3)Schepens Eye Research Inst. and Massachusetts Eye and Ear, Department of
Ophthalmology Harvard Medical School, Boston, MA, USA. Electronic address:
smasli@bu.edu.
Sjögren's syndrome is an autoimmune disease associated with inflammation of
exocrine glands with clinical manifestations of dry eye and dry mouth. Dry eye
in this disease involves inflammation of the ocular surface tissues - cornea and
conjunctiva. While systemic blockade of adhesion molecules has been used to
treat autoimmune diseases, the purpose of this study was to determine the
therapeutic efficacy of topical application of an integrin α4 adhesion molecule
antagonist in a mouse model of dry eye associated with Sjögren's syndrome. To
assess this spontaneously developed ocular surface inflammation related to
Sjögren's syndrome in TSP-1null mice (12 wks) was evaluated. Mice were treated
with topical formulations containing 0.1% dexamethasone or 30 mg/ml GW559090 or
vehicle control. Corneal fluorescein staining and conjunctival goblet cell
density were assessed. Real-time PCR analysis was performed to assess expression
of the inflammatory marker IL-1β in the cornea and Tbet and RORγt in the
draining lymph nodes. Ocular surface inflammation was detectable in TSP-1null
mice (≥12 wk old), which resulted in increased corneal fluorescein staining
indicative of corneal barrier disruption and reduced conjunctival goblet cell
density. These changes were accompanied by increased corneal expression of IL-1β
as compared to WT controls and an altered balance of Th1 (Tbet) and Th17 (RORγt)
markers in the draining lymph nodes. Topically applied dexamethasone and
GW559090 significantly reduced corneal fluorescein staining compared to vehicle
treatment (p = 0.023 and p < 0.001, respectively). This improved corneal barrier
integrity upon adhesion molecule blockade was consistent with significantly
reduced corneal expression of pro-inflammatory IL-1β compared to vehicle treated
groups (p < 0.05 for both treatments). Significant improvement in goblet cell
density was also noted in mice treated with 0.1% dexamethasone and GW559090
(p < 0.05 for both). We conclude that similar to topical dexamethasone,
topically administered GW559090 successfully improved corneal barrier integrity
and inflammation in an established ocular surface disease associated with
Sjögren's syndrome.
Copyright © 2015 Elsevier Ltd. All rights reserved.
DOI: 10.1016/j.exer.2015.10.008
PMID: 26463157 [Indexed for MEDLINE]
53. Arthritis Res Ther. 2008;10(1):R22. doi: 10.1186/ar2375. Epub 2008 Feb 20.
Biomarker profiles in serum and saliva of experimental Sjögren's syndrome:
associations with specific autoimmune manifestations.
Delaleu N(1), Immervoll H, Cornelius J, Jonsson R.
Author information:
(1)Broegelmann Research Laboratory, The Gade Institute, University of Bergen,
Haukelandsveien, Bergen 5021, Norway. nicolas.delaleu@gades.uib.no
INTRODUCTION: Sjögren's syndrome (SS) is a systemic autoimmune disease that
mainly targets the exocrine glands. The aim of this study was to investigate the
involvement of 87 proteins measured in serum and 75 proteins analyzed in saliva
[truncated: 4,015 more rows]
